# Supplementary material for: Mining genes involved in the stratification of Paris Polyphylla seeds using high-throughput embryo Transcriptome sequencing
Source: BMC Genomics. 2013 May 29;14:358. doi: 10.1186/1471-2164-14-358 (PMC3679829; doi:10.1186/1471-2164-14-358)
Supplement: Additional file 4 — Primers used in qRT-PCR analysis. [file 1471-2164-14-358-S4.xlsx]

## Sheet: Sheet1
Additional file 4 Primers used in qRT-PCR analysis
	Gene name	Unigenes	Length of unigenes(bp)	Primer name	Primers	qRT-PCR
	GA20ox	Contig6246	331	GA20ox2	5ˊTAACCACTACCCACCATGCCCTTCC/5ˊTCTCCGAGTTCACCGCCACCCT	★
	GA20ox	GLRWUMC02IW1PH	147	GA20ox3	5ˊTACTACCCTCCGTGCCAGAAGC/5ˊCTGAAGGCCGCCAACATCGTC	★
	GA2ox	GLRWUMC02G5BH3	357		5ˊTGTGAGTGGGTAGACATAAGG/5ˊATCCAACAACACTTCGGGTC	☆
	GAox1	Contig1754	522	GAox1	5ˊCCACAGTTCTGGGAGGATGTA/5ˊGGAGGAAACCTTGGTGGAGAT	★
	GAox2	Contig3834	510	GAox2	5ˊAACCACAGTTCTGGGAGGATG/5ˊCCGCTGCGAACAGGAGGAAAC	★
	GAST	Contig1000	353	GAST1	5ˊGGGTCCACAGCCATGTTTACTA/5ˊCTTCCTCCATCCCGACCAACTA	☆
		contig14408	395	GAST2	5ˊGCAATAGACTGTGGAGGAGCG/5ˊTTGGTGGTCATGGTGGCGTAG	☆
	CYP707A	Contig123	439	CYP707A-1	5ˊGGGGAAACTCTTCAGCTCTACTCCA/5ˊTCCGGGCTCGACACCATCACA	★
	CYP707A	Contig2814	256	CYP707A-2	5ˊATACACCACAGCCCCGACAAC/5ˊGAGGACCAGCATCTCCATCTT	☆
	NCED	GLRWUMC02HBZ42	144	NCED2	5ˊCGCGATATGCAATGGATGACC/5ˊAGGCGACAAGTGACTAGAACAAC	★
		GLRWUMC02I2PA1	336	NCED1	5ˊCGCGATATGCAATGGATGACC/5ˊAGGCGACAAGTGACTAGAACAAC	☆
	ABI2	GLRWUMC02IPFK8	490	ABI2-1	5ˊAATGCCTGCCCAAAGACT/5ˊATGACCAATCAAGAGGTGTGTG	★
				ABI2-2	5ˊACCCAAACTGCTCCTTTCC/5ˊATGACCAATCAAGAGGTGTGTG	☆
	PP2C	contig1287	498	PP2C1287	5ˊAATGGTAACAGAGCGGCA/5ˊTGTGTCCCAAATAGCAAGC	★
		GLRWUMC02FYQGA	296	PP2C-1	5ˊATTTGGGTCTTTGGGAGC/5ˊTTGCTGAGTGTAGAGGGAGG	☆
		GLRWUMC02H4NM3	332	PP2C-2	5ˊCCAACAACTCCATCTTCGC/5ˊGTGATTTGAGTATGGGATGACC	☆
		contig5552	391	PP2C-3	5ˊCAAGAAGATTGACCGTGGG/5ˊCGAGAGAGTTTGAGGGCAA	☆
	ELF	contig14402	610	ELF1	5ˊGGCGATACAACAGTGAAACA/5ˊTTACAGTGACGACCTCCTACAC	★
	ELF	contig6540	433	ELF2	5ˊAAGCCACCACCTTCTCCTT/5ˊGGTTCCAACACTACCATCCC	★
	DOR	contig15244	653	DOR1	5ˊCGCAGAACAGAAACACACC/5ˊAACCTCAACACCAAGACCC	☆
	DOR	CONTIG9145	466	DOR2	5ˊGAGGAAGAAGAAGGGAAGGA/5ˊAGGGTCTTGGTGTTGAGGT	★
	BR	Contig10187	247	BR1	5ˊTGCGACCCGAAGATAATTCACC/5ˊTTCCGTAAGATTTCCCGTCGAG	★
		GLRWUMC02FTT0U	309	BR2	5ˊTGCAGGAGAAGTCGCAGATGAG/5ˊAAATCTACCGGCCCGAAAATCA	☆
		GLRWUMC02JWOUY	121	BR3	5ˊCGGATACAAGGAACTGCTGCT/5ˊTATGTTGACGGGCAACCATTG	☆
	SFR6	contig1289	464	SFR6-1	5ˊTGGGAGAGAGAGAGAGAGCACT/5ˊGCAGGAGGATGTTGGGTTT	☆
	SFR6	contig8619	491	SFR6-2	5ˊTATGGACCCAGCCTTTGT/5ˊTGACAGTGGCAAACTTGAAG	☆
	SFR6	contig10986	431	SFR6-3	5ˊACGCTTTGACTCTTGTGGC/5ˊGCAGTCAATACACCTCAAGTCG	☆
	SFR6	contig1289	464	SFR6-4	5ˊTTGGGAGAGAGAGAGAGAGCAC/5ˊGCAGGAGGATGTTGGGTTT	★
	SFR6	contig4153	453	SFR6-5	5ˊTATGGACCCAGCCTTTGT/5ˊGCGAGAGAGAGAGAACACTTTC	☆
	SUC1	contig12168	604	SUC1	5ˊATCTCTGGCTTCCACATCG/5ˊCGTAGAACATCTCAAGGTAGCG	★
	ARP	Contig13748	694	ARP3	5ˊAGCCAATCGTCACCAAAGGAG/5ˊCCGCTGTAGAGCCAGTCGTAGA	★
	ARP	GLRWUMC02IXQ4G	318	ARP7	5ˊAGCCAATCGTCACCAAAAGGAG/5ˊAAGGTCGGAGCCGAGGGTCTT	★
	IAAh	Contig10577	562	IAA1	5ˊgtaataagtggaaagggaggtca/5ˊCAATTCGCTGCTTCAGTTGGA	★
	IAAs	Contig5142	593	IAA4	5ˊGAGTCAAGGAGGTGGATGATAGGG/5ˊACTGGGAGCTGTTGATGAGGGA	★
	Dehydrin	contig4121	836	DHY1	5ˊTCAGAGACGAGGACTCAACG/5ˊCCATCCAACGAACAACAGAG	☆
	Dehydrin	contg8881	624	DHY2	5ˊAGGATGATGAAATGGGCG/5ˊACATACAGCCCAACCTGCTC	☆
	GAPDH	GLRWUMC02HI8HD	259	GAPDH1	5ˊGCCTTCCGAGTTCCAACAGCAA/5ˊCACTCAAACCCCATACCAGCCT	☆
	GAPDH	contig14033	929	GAPDH2	5ˊTTCTCGCTTCCCTTCGGATTAG/5ˊCACCTTGATGTCGTGGTGCTTC	☆
	GAPDH	contig14070	880	GAPDH3	5ˊTGAAGGTCGTGTCTTGGTATG/5ˊAGGTAAGGGTTTTGATTTGGC	★
	Actin	GLRWUMCO2G981L	272	ACT2	5ˊCTCTCTCAGCACCTTCCAGCAG/5ˊTAACAACCCAAACAAACAATCC	☆
	Actin	contig12067	252	ACT7	5ˊCTCGTCGGTGGAGAAGAGCT/5ˊTCCAGGGAACGATGGTTGAT	☆
	Actin	contig886	665	ACT9	5ˊATCCACGAGACCACCTATAACTCC/5ˊGAAACCAGCAACACCAAGCATC	☆
	UEP	GLRWUMC02J0D4G	364	UEP1	5ˊCCCAAGTGGATAAAGCATCA/5ˊCCGACTACAACATCCAGAAGG	☆
	UEP	Contig5146	591	UEP2	5ˊATCCCACCTACTGACCTCCT/5ˊGGAAGAAGAAGACTACACGAAGC	☆
	HSP70	GLRWUMC02GRYTW	337	HSP70-1	5ˊTAAACTGAGAAAGAAACCGGGATG/5ˊACAAGAAGAAGGTGGAGGACGC	☆
	HSP70	GLRWUMC02IO7HB	461	HSP70-2	5ˊAATCTGAGGACGAGGAGCACAA/5'CGCCACCCTGATACATCTTTGC	☆
					★：indicated successfully qRT-PCR; ☆:indicated no or disabled qRT-PCR detection
