# Supplementary material for: Mining genes involved in the stratification of Paris Polyphylla seeds using high-throughput embryo Transcriptome sequencing
Source: BMC Genomics. 2013 May 29;14:358. doi: 10.1186/1471-2164-14-358 (PMC3679829; doi:10.1186/1471-2164-14-358)
Supplement: Additional file 5 — Possible transcripts involved in seed stratification of P. polyphylla var. yunnanensis. [file 1471-2164-14-358-S5.xlsx]

## Sheet: Sheet1
Additional file 5 Possible transcripts involved in seed stratification of P. polyphylla var. yunnannsis
Phytohormone-GA
GLRWUMC02JSYF9	133	2	133	207	249	332	79	2e-13	38/44	86	ref|XP_002300430.1|	gibberellin 2-oxidase [Populus trichocarpa] gb|EEE85235.1| gibberellin 2-oxidase [Populus trichocarpa]
GLRWUMC02G5BH3	357	307	203	209	242	332	58.5	2e-09	29/35	82	ref|XP_002300430.1|	gibberellin 2-oxidase [Populus trichocarpa] gb|EEE85235.1| gibberellin 2-oxidase [Populus trichocarpa]
GLRWUMC02J02HV	124	2	97	226	257	366	53.9	6e-06	23/32	71	ref|NP_001152057.1|	gibberellin 2-oxidase [Zea mays] gb|ACG45572.1| gibberellin 2-oxidase [Zea mays]
Contig723	339	326	234	268	298	314	41.2	7e-05	14/31	45	ref|XP_002517541.1|	Gibberellin 20 oxidase, putative [Ricinus communis] gb|EEF44705.1| Gibberellin 20 oxidase, putative [Ricinus communis]
Contig6246	331	2	277	189	280	349	171	5e-43	76/92	82	ref|NP_001149543.1|	LOC100283169 [Zea mays] gb|ACG35782.1| gibberellin 20 oxidase 2 [Zea mays]
GLRWUMC02IW1PH	147	3	146	180	227	304	100	4e-20	44/48	91	gb|ACJ76438.1|	gibberellin 20-oxidase 2 [Glycine max]
Contig11656	440	380	195	203	264	308	108	4e-32	47/62	75	ref|NP_001065100.1|	Os10g0522900 [Oryza sativa (japonica cultivar-group)] gb|AAM92291.1| putative anthocyanidin hydroxylase [Oryza sativa Japonica Group] gb|AAO00704.1| putative gibberellin 20-oxidase [Oryza sativa Japonica Group] gb|AAP54687.1| oxidoreductase, 2OG-Fe oxygenase family protein, expressed [Oryza sativa (japonica cultivar-group)] dbj|BAF27014.1| Os10g0522900 [Oryza sativa Japonica Group] dbj|BAG90857.1…
GLRWUMC02GJVLM	232	1	186	58	121	352	60.5	6e-08	29/64	45	ref|NP_200674.1|	oxidoreductase, 2OG-Fe(II) oxygenase family protein [Arabidopsis thaliana] dbj|BAA97335.1| gibberellin oxidase-like protein [Arabidopsis thaliana]
GLRWUMC02GJVLM	232	1	186	58	121	352	60.5	6e-08	29/64	45	ref|NP_200674.1|	oxidoreductase, 2OG-Fe(II) oxygenase family protein [Arabidopsis thaliana] dbj|BAA97335.1| gibberellin oxidase-like protein [Arabidopsis thaliana]
Contig1754	522	3	371	257	379	381	215	2e-54	94/123	76	gb|AAM92286.1|	putative gibberellin oxidase [Oryza sativa Japonica Group]
Contig3834	510	2	370	257	379	381	214	2e-54	93/123	75	gb|AAM92286.1|	putative gibberellin oxidase [Oryza sativa Japonica Group]
Contig1000	353	1	132	48	91	91	97.8	4e-19	38/44	86	gb|AAB97006.1|	GAST-like gene product [Fragaria x ananassa]
Contig1057	366	1	132	48	91	91	100	7e-20	39/44	88	gb|AAB97006.1|	GAST-like gene product [Fragaria x ananassa]
Contig10660	454	85	321	1	82	93	129	1e-28	62/82	75	ref|NP_001051348.1|	Os03g0760800 [Oryza sativa (japonica cultivar-group)] gb|AAK63933.1|AC084282_14 putative protein of gibberellin-stimulated transcript [Oryza sativa Japonica Group] dbj|BAD67542.1| Gibberellin stimulated transcript related protein 1 [Oryza sativa Japonica Group] gb|ABF99002.1| Gibberellin-regulated protein 2 precursor, putative, expressed [Oryza sativa (japonica cultivar-group)] dbj|BAF13262.1| Os…
Contig14408	395	38	325	1	101	103	117	5e-25	57/101	56	gb|ACV70139.1|	gast1-like protein [Jatropha curcas]
Contig2773	345	1	132	48	91	91	98.2	3e-19	38/44	86	gb|AAB97006.1|	GAST-like gene product [Fragaria x ananassa]
Contig9726	626	77	313	1	82	93	129	2e-28	62/82	75	ref|NP_001051348.1|	Os03g0760800 [Oryza sativa (japonica cultivar-group)] gb|AAK63933.1|AC084282_14 putative protein of gibberellin-stimulated transcript [Oryza sativa Japonica Group] dbj|BAD67542.1| Gibberellin stimulated transcript related protein 1 [Oryza sativa Japonica Group] gb|ABF99002.1| Gibberellin-regulated protein 2 precursor, putative, expressed [Oryza sativa (japonica cultivar-group)] dbj|BAF13262.1| Os…
GLRWUMC02JWA81	382	1	72	68	91	91	48.9	0.0002	19/24	79	gb|AAB97006.1|	GAST-like gene product [Fragaria x ananassa]
GLRWUMC02G5ZFX	310	283	140	73	120	120	87	6e-16	34/48	70	gb|ABD33300.1|	Gibberellin regulated protein [Medicago truncatula]
Contig7905	287	203	120	69	96	96	51.2	3e-07	20/28	71	ref|XP_002510530.1|	Gibberellin-regulated protein 1 precursor, putative [Ricinus communis] gb|EEF52717.1| Gibberellin-regulated protein 1 precursor, putative [Ricinus communis]
GLRWUMC02I2O05	296	8	205	27	95	113	75.1	3e-12	34/69	49	ref|XP_002526822.1|	Gibberellin-regulated protein 1 precursor, putative [Ricinus communis] gb|EEF35557.1| Gibberellin-regulated protein 1 precursor, putative [Ricinus communis]
GLRWUMC02GB27B	335	330	100	122	200	354	92	3e-27	45/80	56	ref|NP_001152298.1|	gibberellin receptor GID1L2 [Zea mays] gb|ACG46887.1| gibberellin receptor GID1L2 [Zea mays]
GLRWUMC02JYMOI	222	2	220	429	501	559	133	6e-30	61/73	83	ref|XP_002520249.1|	Chitin-inducible gibberellin-responsive protein, putative [Ricinus communis] gb|EEF42035.1| Chitin-inducible gibberellin-responsive protein, putative [Ricinus communis]
GLRWUMC02JMUCF	430	263	183	57	83	119	50.1	9e-05	20/27	74	ref|NP_173683.1|	gibberellin-responsive protein, putative [Arabidopsis thaliana] dbj|BAC43377.1| putative gibberellin-regulated protein [Arabidopsis thaliana]
Contig13866	207	206	15	305	365	538	56.2	1e-06	33/69	47	ref|XP_002529051.1|	Chitin-inducible gibberellin-responsive protein, putative [Ricinus communis] gb|EEF33362.1| Chitin-inducible gibberellin-responsive protein, putative [Ricinus communis]
Contig10058	684	3	503	380	547	547	234	4e-60	114/168	67	ref|XP_002321179.1|	GRAS family transcription factor [Populus trichocarpa] gb|EEE99494.1| GRAS family transcription factor [Populus trichocarpa]
GLRWUMC02IF6UB	130	2	130	325	367	513	73.6	7e-12	30/43	69	gb|AAY42951.1|	kaurene oxidase [Stevia rebaudiana]
GLRWUMC02HJ7B6	213	153	1	143	193	513	63.9	6e-09	29/51	56	ref|XP_002510288.1|	ent-kaurene oxidase, putative [Ricinus communis] gb|EEF52475.1| ent-kaurene oxidase, putative [Ricinus communis]
Phytohormone-ABA
Contig123	439	238	438	66	133	469	95.1	8e-30	44/68	64	gb|ABA55732.1|	ABA 8'-hydroxylase CYP707A1 [Solanum tuberosum]
Contig2814	256	2	184	362	421	469	105	1e-21	49/61	80	gb|ABA55732.1|	ABA 8'-hydroxylase CYP707A1 [Solanum tuberosum]
GLRWUMC02I2PA1	336	122	331	567	634	642	98.6	1e-32	50/70	71	ref|XP_002511629.1|	9-cis-epoxycarotenoid dioxygenase, putative [Ricinus communis] gb|EEF50298.1| 9-cis-epoxycarotenoid dioxygenase, putative [Ricinus communis]
GLRWUMC02HBZ42	144	51	143	335	364	546	54.3	7e-10	25/31	80	sp|Q84KG5.1|CCD_CROSA	RecName: Full=Carotenoid 9,10(9',10')-cleavage dioxygenase; AltName: Full=CsCCD emb|CAC79592.1| crocetin dialdehyde [Crocus sativus]
Contig14582	630	121	387	23	115	143	48.1	0.0006	37/97	38	gb|ACZ60132.1|	abscisic stress ripening [Musa AAB Group]
Contig10719	739	454	383	88	111	141	48.5	0.0007	22/24	91	ref|XP_002524296.1|	Abscisic stress ripening protein, putative [Ricinus communis] gb|EEF38036.1| Abscisic stress ripening protein, putative [Ricinus communis]
Contig12555	772	153	407	26	112	143	73.6	2e-11	46/92	50	gb|AAC14177.1|	ABA stress ripening protein [Mesembryanthemum crystallinum]
Contig13835	176	174	1	263	322	339	68.6	2e-10	36/63	57	sp|A2YNT8.2|SAPK2_ORYSI	RecName: Full=Serine/threonine-protein kinase SAPK2; AltName: Full=Osmotic stress/abscisic acid-activated protein kinase 2 gb|EEC82470.1| hypothetical protein OsI_26911 [Oryza sativa Indica Group]
Contig2360	484	1	432	219	359	359	166	8e-40	85/144	59	ref|NP_001052827.1|	Os04g0432000 [Oryza sativa (japonica cultivar-group)] sp|Q7XQP4.2|SAPK7_ORYSJ RecName: Full=Serine/threonine-protein kinase SAPK7; AltName: Full=Osmotic stress/abscisic acid-activated protein kinase 7 dbj|BAD18003.1| serine/threonine protein kinase SAPK7 [Oryza sativa Japonica Group] dbj|BAF14741.1| Os04g0432000 [Oryza sativa Japonica Group] emb|CAH66441.1| B0308C03.1 [Oryza sativa (indica cultiv…
Contig14305	361	2	361	182	301	387	206	6e-52	97/120	80	ref|XP_002527483.1|	protein phosphatase 2c, putative [Ricinus communis] gb|EEF34881.1| protein phosphatase 2c, putative [Ricinus communis]
Contig1658	496	464	345	338	377	396	70.9	1e-12	32/40	80	gb|AAD11430.1|	protein phosphatase 2C homolog [Mesembryanthemum crystallinum]
Contig1827	498	307	462	46	100	571	48.1	0.0003	26/55	47	ref|XP_002520256.1|	protein phosphatase 2c, putative [Ricinus communis] gb|EEF42042.1| protein phosphatase 2c, putative [Ricinus communis]
Contig5226	669	156	365	323	392	396	128	1e-45	61/70	87	gb|AAD11430.1|	protein phosphatase 2C homolog [Mesembryanthemum crystallinum]
Contig5552	391	2	199	312	377	396	115	2e-24	56/66	84	gb|AAD11430.1|	protein phosphatase 2C homolog [Mesembryanthemum crystallinum]
Contig966	430	429	115	284	384	433	126	1e-27	64/105	60	ref|XP_002516819.1|	protein phosphatase 2c, putative [Ricinus communis] gb|EEF45433.1| protein phosphatase 2c, putative [Ricinus communis]
GLRWUMC02F6VYZ	401	349	2	254	370	502	166	2e-41	81/117	69	gb|ABR24134.1|	protein phosphatase 2c [Medicago truncatula]
GLRWUMC02F83PF	221	44	211	100	154	309	60.5	3e-09	33/56	58	ref|XP_002524974.1|	protein phosphatase 2c, putative [Ricinus communis] gb|EEF37471.1| protein phosphatase 2c, putative [Ricinus communis]
GLRWUMC02FYQGA	296	148	276	41	80	427	56.2	1e-06	25/43	58	ref|NP_001060016.1|	Os07g0566200 [Oryza sativa (japonica cultivar-group)] sp|Q8H4S6.2|P2C64_ORYSJ RecName: Full=Probable protein phosphatase 2C 64; Short=OsPP2C64 dbj|BAC79670.1| putative protein phosphatase 2C [Oryza sativa Japonica Group] dbj|BAF21930.1| Os07g0566200 [Oryza sativa Japonica Group] gb|EAZ40328.1| hypothetical protein OsJ_24776 [Oryza sativa Japonica Group]
GLRWUMC02G57J1	106	2	103	711	744	749	75.1	3e-12	34/34	100	ref|XP_002519843.1|	protein phosphatase 2c, putative [Ricinus communis] gb|EEF42447.1| protein phosphatase 2c, putative [Ricinus communis]
GLRWUMC02G7UTN	126	1	126	147	188	359	77.8	4e-13	38/42	90	gb|AAC36698.1|	protein phosphatase-2C [Mesembryanthemum crystallinum]
GLRWUMC02GQLO5	130	7	84	414	439	544	52.8	8e-07	24/26	92	dbj|BAI39595.1|	protein phosphatase 2C ABI2 homolog [Solanum lycopersicum]
GLRWUMC02GTT6K	375	254	3	1	84	118	138	2e-31	65/84	77	gb|AAS21019.1|	protein phosphatase 2C-like protein [Hyacinthus orientalis]
GLRWUMC02H4NM3	332	274	44	100	181	262	48.5	0.0003	34/92	36	dbj|BAD81825.1|	putative protein phosphatase 2C [Oryza sativa Japonica Group]
GLRWUMC02HVXPK	196	3	104	249	281	296	51.6	3e-05	26/34	76	ref|XP_002515383.1|	protein phosphatase 2c, putative [Ricinus communis] gb|EEF46832.1| protein phosphatase 2c, putative [Ricinus communis]
GLRWUMC02IPFK8	490	474	226	338	422	423	77	3e-13	43/85	50	ref|NP_200515.1|	ABI2 (ABA INSENSITIVE 2); protein serine/threonine phosphatase [Arabidopsis thaliana] sp|O04719.1|P2C77_ARATH RecName: Full=Protein phosphatase 2C 77; Short=AtPP2C77; AltName: Full=Protein phosphatase 2C ABI2; Short=PP2C ABI2; AltName: Full=Protein ABSCISIC ACID-INSENSITIVE 2 emb|CAA70163.1| ABI2 protein phosphatase 2C [Arabidopsis thaliana] emb|CAA70162.1| ABI2 protein phosphatase 2C [Arabidopsi…
GLRWUMC02IUFGB	172	171	28	149	196	283	90.5	6e-17	43/48	89	ref|XP_002517876.1|	protein phosphatase 2c, putative [Ricinus communis] gb|EEF44394.1| protein phosphatase 2c, putative [Ricinus communis]
GLRWUMC02J394H	215	1	117	357	394	491	64.7	6e-18	31/39	79	ref|NP_741086.1|	hypothetical protein F42G9.1 [Caenorhabditis elegans] sp|P49595.2|PP2C1_CAEEL RecName: Full=Probable protein phosphatase 2C F42G9.1; Short=PP2C gb|AAA91358.1| Hypothetical protein F42G9.1a [Caenorhabditis elegans]
GLRWUMC02JQTNM	167	158	12	1	49	296	86.7	8e-16	40/49	81	ref|XP_002515383.1|	protein phosphatase 2c, putative [Ricinus communis] gb|EEF46832.1| protein phosphatase 2c, putative [Ricinus communis]
GLRWUMC02JWHRF	215	47	214	287	342	406	87	6e-16	43/56	76	dbj|BAI39596.1|	protein phosphatase 2C AHG3 homolog [Solanum lycopersicum]
Phytohormone-Auxin
Contig10680	796	128	484	1	120	120	132	3e-29	68/124	54	dbj|BAI52956.1|	auxin-repressed protein [Citrullus lanatus subsp. vulgaris]
Contig11904	312	28	141	1	38	121	65.1	3e-09	29/38	76	gb|AAZ20292.1|	auxin-repressed protein [Arachis hypogaea]
Contig13748	694	65	412	1	121	121	134	8e-30	69/121	57	gb|AAZ20292.1|	auxin-repressed protein [Arachis hypogaea]
Contig13949	806	70	426	1	120	120	132	3e-29	68/124	54	dbj|BAI52956.1|	auxin-repressed protein [Citrullus lanatus subsp. vulgaris]
GLRWUMC02FQH12	338	44	337	15	116	120	89	4e-21	50/106	47	dbj|BAI52956.1|	auxin-repressed protein [Citrullus lanatus subsp. vulgaris]
GLRWUMC02H862X	417	26	373	1	120	120	118	3e-25	65/124	52	dbj|BAI52956.1|	auxin-repressed protein [Citrullus lanatus subsp. vulgaris]
GLRWUMC02IXQ4G	318	222	317	71	102	120	50.8	1e-12	20/32	62	dbj|BAI52956.1|	auxin-repressed protein [Citrullus lanatus subsp. vulgaris]
GLRWUMC02JT4XG	385	62	166	1	35	126	56.6	2e-18	24/35	68	gb|ABW74471.1|	auxin-repressed protein [Paeonia suffruticosa]
Contig14345	645	382	302	34	60	121	45.8	5e-11	19/27	70	ref|NP_182192.1|	auxin-responsive family protein [Arabidopsis thaliana] gb|AAC69926.1| putative auxin-regulated protein [Arabidopsis thaliana] gb|AAO63268.1| At2g46690 [Arabidopsis thaliana] dbj|BAF00013.1| putative auxin-regulated protein [Arabidopsis thaliana]
Contig2502	727	170	310	24	70	95	52.8	1e-11	21/47	44	dbj|BAA06462.1|	TED4 [Zinnia elegans] gb|AAB06586.1| putative nonspecific lipid transfer; auxin induced gene [Zinnia violacea]
Contig2808	560	410	84	1	108	480	155	6e-49	77/109	70	gb|ABN81349.1|	auxin influx transport protein [Casuarina glauca] gb|ABN81350.1| auxin influx transport protein [Casuarina glauca]
Contig369	583	171	311	24	70	95	52.8	1e-10	21/47	44	dbj|BAA06462.1|	TED4 [Zinnia elegans] gb|AAB06586.1| putative nonspecific lipid transfer; auxin induced gene [Zinnia violacea]
Contig6998	421	421	65	232	350	670	214	2e-54	105/119	88	gb|ABO80473.1|	AUX/IAA protein; Transcriptional factor B3; Auxin response factor [Medicago truncatula]
Contig4321	607	523	263	71	156	156	124	9e-27	59/87	67	ref|NP_001131344.1|	hypothetical protein LOC100192664 [Zea mays] gb|ACF79711.1| unknown [Zea mays] gb|ACG43808.1| SAUR37 - auxin-responsive SAUR family member [Zea mays]
Contig4324	374	372	235	61	106	131	65.9	1e-14	29/46	63	ref|XP_002316379.1|	SAUR family protein [Populus trichocarpa] gb|EEF02550.1| SAUR family protein [Populus trichocarpa]
Contig8280	420	1	297	542	640	671	140	4e-32	69/99	69	ref|XP_002527835.1|	Auxin response factor, putative [Ricinus communis] gb|EEF34538.1| Auxin response factor, putative [Ricinus communis]
Contig8505	362	362	279	75	102	104	61.6	3e-08	28/28	100	ref|XP_002306147.1|	SAUR family protein [Populus trichocarpa] gb|EEE86658.1| SAUR family protein [Populus trichocarpa]
GLRWUMC02GRXIY	207	144	34	68	104	1119	65.9	2e-15	30/37	81	ref|XP_002516230.1|	Auxin response factor, putative [Ricinus communis] gb|EEF46232.1| Auxin response factor, putative [Ricinus communis]
GLRWUMC02FUBUS	119	4	117	55	93	138	52	2e-05	25/39	64	gb|ABQ42155.1|	putative auxin-regulated protein [Sonneratia apetala]
GLRWUMC02G8W7X	211	210	88	141	181	181	90.1	8e-17	40/41	97	gb|AAO62347.1|	ARF1-like GTP-binding protein [Gossypium hirsutum]
GLRWUMC02GRZJ3	320	287	111	123	181	181	119	3e-26	55/59	93	gb|AAO62347.1|	ARF1-like GTP-binding protein [Gossypium hirsutum]
GLRWUMC02JTN4V	175	129	61	438	460	491	52.4	2e-05	21/23	91	ref|XP_002312973.1|	auxin influx carrier component [Populus trichocarpa] gb|ABK93389.1| unknown [Populus trichocarpa] gb|EEE86928.1| auxin influx carrier component [Populus trichocarpa]
GLRWUMC02FOS7N	175	43	108	587	608	614	44.7	2e-07	21/22	95	ref|XP_002322104.1|	auxin efflux carrier component [Populus trichocarpa] gb|EEF06231.1| auxin efflux carrier component [Populus trichocarpa]
GLRWUMC02H1LZJ	310	83	241	401	453	466	50.4	8e-12	24/53	45	dbj|BAI94502.1|	auxin influx carrier protein [Dianthus caryophyllus]
GLRWUMC02H7WVV	263	115	243	528	570	699	78.2	2e-17	37/43	86	gb|ACH91613.2|	PIN-like auxin efflux carrier [Picea abies]
GLRWUMC02HETN3	293	128	220	39	69	141	43.5	4e-06	20/31	64	ref|NP_001058573.1|	Os06g0714300 [Oryza sativa (japonica cultivar-group)] dbj|BAD54110.1| auxin-induced protein-like [Oryza sativa Japonica Group] dbj|BAF20487.1| Os06g0714300 [Oryza sativa Japonica Group] dbj|BAG97924.1| unnamed protein product [Oryza sativa Japonica Group]
GLRWUMC02I6DAD	121	4	120	120	158	287	76.3	1e-12	37/39	94	gb|AAB71960.1|	Highly similar to auxin-induced protein (aldo/keto reductase family) [Arabidopsis thaliana]
Phytohormone-IAA
Contig10577	562	171	560	190	319	444	236	7e-87	115/130	88	gb|ABB16358.1|	IAA hydrolase [Phalaenopsis hybrid cultivar]
Contig3613	242	1	240	96	175	211	151	2e-35	70/80	87	gb|AAT76903.1|	IAA type protein [Elaeis guineensis]
Contig5654	579	1	321	96	202	211	213	9e-54	99/107	92	gb|AAT76903.1|	IAA type protein [Elaeis guineensis]
Contig5142	593	593	192	469	602	610	197	6e-49	97/134	72	ref|NP_001146837.1|	indole-3-acetic acid amido synthetase [Zea mays] gb|ACI46149.1| indole-3-acetic acid amido synthetase [Zea mays]
Contig85	481	481	332	96	145	211	83.6	2e-27	37/50	74	gb|AAT76903.1|	IAA type protein [Elaeis guineensis]
GLRWUMC02G9RG5	288	1	282	96	192	211	157	4e-37	75/97	77	gb|AAT76903.1|	IAA type protein [Elaeis guineensis]
GLRWUMC02GDTOJ	323	91	204	1	38	211	45.1	5e-05	22/38	57	gb|AAT76903.1|	IAA type protein [Elaeis guineensis]
GLRWUMC02GMWA5	441	29	328	105	202	211	105	1e-21	59/100	59	gb|AAT76903.1|	IAA type protein [Elaeis guineensis]
GLRWUMC02HG8CU	356	45	308	110	197	211	165	1e-42	74/88	84	gb|AAT76903.1|	IAA type protein [Elaeis guineensis]
GLRWUMC02IU9PC	329	289	2	1	94	211	105	2e-21	60/97	61	gb|AAT76903.1|	IAA type protein [Elaeis guineensis]
GLRWUMC02JVS20	439	69	257	116	178	211	114	1e-29	49/63	77	gb|AAT76903.1|	IAA type protein [Elaeis guineensis]
GLRWUMC02FD4P9	273	2	217	13	84	556	115	2e-25	55/72	76	ref|XP_002533907.1|	Indole-3-acetic acid-amido synthetase GH3.5, putative [Ricinus communis] gb|EEF28472.1| Indole-3-acetic acid-amido synthetase GH3.5, putative [Ricinus communis]
GLRWUMC02H2NXB	273	3	89	316	344	346	48.1	0.0003	23/29	79	emb|CAD10639.1|	IAA9 protein [Nicotiana tabacum]
Phytohormone-BR
Contig10187	247	104	247	430	477	661	91.3	6e-33	43/48	89	ref|XP_002534492.1|	BRASSINOSTEROID INSENSITIVE 1-associated receptor kinase 1 precursor, putative [Ricinus communis] gb|EEF27892.1| BRASSINOSTEROID INSENSITIVE 1-associated receptor kinase 1 precursor, putative [Ricinus communis]
GLRWUMC02FTT0U	309	6	155	362	410	450	61.6	3e-08	27/50	54	ref|XP_002524443.1|	BRASSINOSTEROID INSENSITIVE 1-associated receptor kinase 1 precursor, putative [Ricinus communis] gb|EEF37883.1| BRASSINOSTEROID INSENSITIVE 1-associated receptor kinase 1 precursor, putative [Ricinus communis]
GLRWUMC02JWOUY	121	115	2	360	397	498	63.2	1e-08	28/38	73	gb|ACA83752.1|	CPD brassinosteroid C-23 hydroxylase [Hordeum vulgare subsp. vulgare]
Phytohormone-ethylene
Contig14531	219	3	218	1	69	162	100	6e-20	55/72	76	ref|NP_001048190.1|	Os02g0760500 [Oryza sativa (japonica cultivar-group)] dbj|BAD19406.1| putative ethylene-responsive protein [Oryza sativa Japonica Group] dbj|BAF10104.1| Os02g0760500 [Oryza sativa Japonica Group] dbj|BAG88500.1| unnamed protein product [Oryza sativa Japonica Group] gb|EEC74042.1| hypothetical protein OsI_09021 [Oryza sativa Indica Group] gb|EEE57845.1| hypothetical protein OsJ_08468 [Oryza sativa…
Contig1736	391	3	389	49	177	177	174	3e-42	84/129	65	ref|NP_001047879.1|	Os02g0707900 [Oryza sativa (japonica cultivar-group)] gb|AAL87161.1|AF480496_15 putative ethylene-responsive protein [Oryza sativa Japonica Group] dbj|BAD08104.1| ethylene-responsive protein-like [Oryza sativa Japonica Group] dbj|BAF09793.1| Os02g0707900 [Oryza sativa Japonica Group] gb|EAY87233.1| hypothetical protein OsI_08635 [Oryza sativa Indica Group] gb|EAZ24339.1| hypothetical protein OsJ_…
GLRWUMC02G0F2C	171	161	66	459	490	594	42	0.0009	16/32	50	emb|CAC09582.1|	ethylene insensitive (EIN3/EIL)-like transcription regulator [Fagus sylvatica]
GLRWUMC02I7HZ4	230	123	230	307	342	391	53.5	8e-06	25/36	69	gb|AAD46403.1|AF096247_1	ethylene-responsive elongation factor EF-Ts precursor [Solanum lycopersicum]
GLRWUMC02ILO84	231	4	132	768	809	1026	45.4	9e-10	24/43	55	dbj|BAC79907.1|	putative anther ethylene-upregulated protein ER1 [Oryza sativa Japonica Group]
GLRWUMC02ISYHR	232	3	224	592	667	765	89.4	1e-16	43/76	56	emb|CAC48386.1|	ethylene receptor [Fragaria x ananassa]
GLRWUMC02JVAYS	209	1	192	252	324	375	49.3	0.0001	31/73	42	emb|CAD21849.1|	ethylene responsive element binding protein [Fagus sylvatica]
Contig12469	387	146	385	64	143	316	124	9e-37	56/80	70	dbj|BAE20197.1|	aco [Tulipa gesneriana] dbj|BAE20331.1| 1-aminocyclopropane-1-carboxylic acid oxidase [Tulipa gesneriana]
GLRWUMC02F4W87	258	238	161	199	224	317	53.1	1e-05	23/26	88	gb|AAZ83344.1|	ACC oxidase 3 [Gossypium hirsutum]
GLRWUMC02IHBU0	275	265	113	328	378	378	72	2e-11	33/51	64	gb|ACG28565.1|	1-aminocyclopropane-1-carboxylate oxidase [Zea mays]
Phytohormone-others
Contig1203	439	11	115	475	509	513	58.9	2e-07	24/35	68	sp|O64989.1|C90B1_ARATH	RecName: Full=Cytochrome P450 90B1; AltName: Full=Steroid 22-alpha-hydroxylase; AltName: Full=Protein DWARF 4; Short=Dwarf4 gb|AAC05093.1| steroid 22-alpha-hydroxylase [Arabidopsis thaliana]
Contig12628	585	21	356	59	170	242	211	3e-53	101/112	90	ref|XP_002510808.1|	steroid binding protein, putative [Ricinus communis] gb|EEF51410.1| steroid binding protein, putative [Ricinus communis]
Contig3040	327	1	264	18	104	223	130	3e-32	65/88	73	gb|ABB90550.1|	putative steroid membrane binding protein [Triticum aestivum]
Contig3532	380	378	190	415	477	478	103	7e-21	46/63	73	ref|XP_002510725.1|	hydroxysteroid dehydrogenase, putative [Ricinus communis] gb|EEF52912.1| hydroxysteroid dehydrogenase, putative [Ricinus communis]
Contig520	388	387	142	396	477	478	119	9e-26	55/82	67	ref|XP_002510725.1|	hydroxysteroid dehydrogenase, putative [Ricinus communis] gb|EEF52912.1| hydroxysteroid dehydrogenase, putative [Ricinus communis]
Contig6299	235	3	182	116	175	242	115	2e-24	55/60	91	ref|XP_002510808.1|	steroid binding protein, putative [Ricinus communis] gb|EEF51410.1| steroid binding protein, putative [Ricinus communis]
Contig6544	322	1	99	477	509	513	55.8	2e-06	23/33	69	sp|O64989.1|C90B1_ARATH	RecName: Full=Cytochrome P450 90B1; AltName: Full=Steroid 22-alpha-hydroxylase; AltName: Full=Protein DWARF 4; Short=Dwarf4 gb|AAC05093.1| steroid 22-alpha-hydroxylase [Arabidopsis thaliana]
LEA protein
Contig10935	709	62	514	1	151	151	202	3e-50	90/151	59	sp|P46518.1|LEA14_GOSHI	RecName: Full=Late embryogenesis abundant protein Lea14-A gb|AAA18542.1| Group 4 late embryogenesis-abundant protein [Gossypium hirsutum] gb|AAA18543.1| Group 4 late embryogenesis-abundant protein [Gossypium hirsutum]
Contig15769	459	378	238	36	78	97	50.1	9e-05	27/47	57	ref|NP_181073.1|	late embryogenesis abundant group 1 domain-containing protein / LEA group 1 domain-containing protein [Arabidopsis thaliana] emb|CAA63010.1| LEA D113 homologue type2 [Arabidopsis thaliana] gb|AAC61808.1| similar to late embryogenesis abundant proteins [Arabidopsis thaliana] gb|AAL62375.1| similar to late embryogenesis abundant proteins [Arabidopsis thaliana] gb|AAM47941.1| late embryogenesis-abun…
Contig4403	428	143	418	81	187	200	94	5e-18	54/107	50	gb|ABS44867.1|	putative group 3 LEA protein [Oryza sativa Japonica Group]
Contig5497	560	1	192	241	303	313	88.6	3e-16	45/64	70	ref|XP_002533345.1|	Late embryogenesis abundant protein Lea14-A, putative [Ricinus communis] gb|EEF29030.1| Late embryogenesis abundant protein Lea14-A, putative [Ricinus communis]
Contig5848	532	139	279	36	78	97	50.1	0.0001	27/47	57	ref|NP_181073.1|	late embryogenesis abundant group 1 domain-containing protein / LEA group 1 domain-containing protein [Arabidopsis thaliana] emb|CAA63010.1| LEA D113 homologue type2 [Arabidopsis thaliana] gb|AAC61808.1| similar to late embryogenesis abundant proteins [Arabidopsis thaliana] gb|AAL62375.1| similar to late embryogenesis abundant proteins [Arabidopsis thaliana] gb|AAM47941.1| late embryogenesis-abun…
Contig15793	259	5	166	171	226	238	54.3	5e-06	28/56	50	dbj|BAB97392.1|	LEA-like protein [Lilium longiflorum]
Contig5292	276	66	206	1	47	153	57	7e-07	26/47	55	gb|ACJ04786.1|	LEA-2 protein [Bupleurum chinense]
Contig7757	660	199	474	81	187	200	92.4	3e-17	53/107	49	gb|ABS44867.1|	putative group 3 LEA protein [Oryza sativa Japonica Group]
GLRWUMC02FZSBL	417	340	11	8	153	163	103	7e-21	65/146	44	gb|AAY84145.1|	late embryogenesis abundant protein [Catharanthus roseus]
GLRWUMC02G5OH2	415	248	415	124	183	200	65.1	1e-12	34/60	56	ref|NP_001056195.1|	Os05g0542500 [Oryza sativa (japonica cultivar-group)] sp|P0C5A4.1|LEA3_ORYSJ RecName: Full=Late embryogenesis abundant protein, group 3; Short=LEA-3 gb|AAC03364.1| LEA-like protein [Oryza sativa] gb|AAU43988.1| putative LEA protein [Oryza sativa Japonica Group] gb|AAV67829.1| putative group 3 LEA protein [Oryza sativa Japonica Group] gb|ABG80549.1| late embryogenesis abundant protein [Oryza sativ…
GLRWUMC02GVA5N	268	33	263	1	76	153	93.6	7e-18	42/77	54	gb|ACH87174.1|	late embryogenesis abundant protein [Camellia sinensis]
GLRWUMC02GXGRX	150	37	147	1	37	151	55.1	3e-06	26/37	70	sp|P46518.1|LEA14_GOSHI	RecName: Full=Late embryogenesis abundant protein Lea14-A gb|AAA18542.1| Group 4 late embryogenesis-abundant protein [Gossypium hirsutum] gb|AAA18543.1| Group 4 late embryogenesis-abundant protein [Gossypium hirsutum]
GLRWUMC02HDOHS	306	169	267	48	79	153	44.7	8e-09	20/33	60	gb|ACH87174.1|	late embryogenesis abundant protein [Camellia sinensis]
GLRWUMC02JNH47	283	53	271	79	151	151	97.8	8e-22	44/74	59	ref|NP_001056449.1|	Os05g0584200 [Oryza sativa (japonica cultivar-group)] gb|AAS16887.1| putative late embryogenesis abundant protein [Oryza sativa Japonica Group] gb|AAT47056.1| 'putative late embryogenesis abundant protein, LEA14-A' [Oryza sativa Japonica Group] dbj|BAF18363.1| Os05g0584200 [Oryza sativa Japonica Group] dbj|BAG88127.1| unnamed protein product [Oryza sativa Japonica Group] dbj|BAG89802.1| unnamed p…
Seed maturation protein
Contig1033	422	371	237	38	86	131	48.1	0.0003	26/49	53	gb|ABB72405.1|	seed maturation protein [Glycine canescens]
Contig1168	360	2	235	143	220	254	128	4e-32	60/78	76	gb|ACF06462.1|	24 kDa seed maturation protein [Elaeis guineensis]
Contig13561	333	205	333	74	116	405	58.2	4e-11	29/43	67	gb|AAR87215.1|	expressed protein [Oryza sativa Japonica Group] gb|ABF97545.1| seed maturation protein PM23, putative, expressed [Oryza sativa (japonica cultivar-group)]
Contig296	492	475	308	27	86	131	61.6	3e-08	34/60	56	gb|ABB72405.1|	seed maturation protein [Glycine canescens]
Contig5577	1304	1118	429	19	250	254	358	8e-97	180/232	77	gb|ACF06462.1|	24 kDa seed maturation protein [Elaeis guineensis]
Contig6588	631	628	296	143	253	254	181	4e-44	88/111	79	gb|ACF06462.1|	24 kDa seed maturation protein [Elaeis guineensis]
Contig7022	473	411	1	1	141	254	147	5e-34	79/141	56	gb|ACF06462.1|	24 kDa seed maturation protein [Elaeis guineensis]
Contig732	473	137	277	36	86	131	53.1	1e-05	28/51	54	gb|ABB72405.1|	seed maturation protein [Glycine canescens]
Contig9832	470	63	470	1	141	254	91.3	3e-17	59/141	41	gb|ACF06462.1|	24 kDa seed maturation protein [Elaeis guineensis]
GLRWUMC02GV534	156	4	153	248	297	355	58.5	2e-07	31/50	62	gb|AAM60961.1|	seed maturation-like protein [Arabidopsis thaliana]
GLRWUMC02HS3LU	192	103	14	170	199	254	61.2	6e-14	27/30	90	gb|ACF06462.1|	24 kDa seed maturation protein [Elaeis guineensis]
GLRWUMC02I67UL	212	2	112	188	224	229	52	2e-05	23/37	62	sp|Q9SWB6.1|PM36_SOYBN	RecName: Full=Seed maturation protein PM36 gb|AAD51624.1| seed maturation protein PM36 [Glycine max]
GLRWUMC02IOYD6	178	3	155	101	151	257	94.7	3e-18	43/51	84	ref|NP_001149653.1|	seed maturation protein [Zea mays] gb|ACG36248.1| seed maturation protein [Zea mays] gb|ACN31840.1| unknown [Zea mays]
Contig14471	559	468	211	33	116	122	53.5	1e-05	36/89	40	ref|NP_001149803.1|	seed specific protein Bn15D1B [Zea mays] gb|ACG36851.1| seed specific protein Bn15D1B [Zea mays]
Contig3693	491	55	432	4	119	120	84.3	4e-15	56/131	42	gb|ACF84353.1|	unknown [Zea mays] gb|ACG24872.1| seed specific protein Bn15D1B [Zea mays] gb|ACG42535.1| seed specific protein Bn15D1B [Zea mays]
Contig5999	646	592	215	4	119	120	80.5	1e-13	54/132	40	gb|ACF84353.1|	unknown [Zea mays] gb|ACG24872.1| seed specific protein Bn15D1B [Zea mays] gb|ACG42535.1| seed specific protein Bn15D1B [Zea mays]
Contig9667	368	315	199	200	238	238	55.5	3e-10	27/39	69	ref|NP_001066143.1|	Os12g0145100 [Oryza sativa (japonica cultivar-group)] gb|ABA96468.1| Stem-specific protein TSJT1, putative, expressed [Oryza sativa (japonica cultivar-group)] dbj|BAF29162.1| Os12g0145100 [Oryza sativa Japonica Group] gb|EAY82246.1| hypothetical protein OsI_37451 [Oryza sativa Indica Group] gb|EAZ19628.1| hypothetical protein OsJ_35204 [Oryza sativa Japonica Group] gb|ACA50494.1| seed development…
Contig10006	311	65	253	3	66	91	59.7	1e-07	29/64	45	ref|NP_001065008.1|	Os10g0505700 [Oryza sativa (japonica cultivar-group)] gb|AAP54518.1| Nonspecific lipid-transfer protein 2, putative, expressed [Oryza sativa (japonica cultivar-group)] gb|AAX95725.1| Protease inhibitor/seed storage/LTP family, putative [Oryza sativa Japonica Group] dbj|BAF26922.1| Os10g0505700 [Oryza sativa Japonica Group] dbj|BAG88587.1| unnamed protein product [Oryza sativa Japonica Group]
Contig1108	319	1	213	23	92	92	86.3	1e-15	41/71	57	emb|CAY54133.1|	lipid transfer protein precursor [Triticum aestivum]
Contig1534	429	2	127	93	134	134	82.4	2e-14	37/42	88	ref|NP_566036.1|	protease inhibitor/seed storage/lipid transfer protein (LTP) family protein [Arabidopsis thaliana] gb|AAL11562.1|AF424568_1 At2g45180/T14P1.1 [Arabidopsis thaliana] gb|AAB82643.1| expressed protein [Arabidopsis thaliana] gb|AAM62919.1| unknown [Arabidopsis thaliana] gb|AAV84511.1| At2g45180 [Arabidopsis thaliana] dbj|BAF01874.1| putative proline-rich protein [Arabidopsis thaliana] dbj|BAF02133.1|…
Contig2502	727	170	310	24	70	95	52.8	1e-11	21/47	44	dbj|BAA06462.1|	TED4 [Zinnia elegans] gb|AAB06586.1| putative nonspecific lipid transfer; auxin induced gene [Zinnia violacea]
Contig335	372	331	5	1	108	120	122	2e-26	58/109	53	gb|AAF35184.1|AF195863_1	lipid transfer protein precursor [Gossypium hirsutum] gb|ACI26701.1| lipid transfer protein [Gossypium hirsutum]
Contig369	583	171	311	24	70	95	52.8	1e-10	21/47	44	dbj|BAA06462.1|	TED4 [Zinnia elegans] gb|AAB06586.1| putative nonspecific lipid transfer; auxin induced gene [Zinnia violacea]
Contig5926	388	4	213	1	68	68	86.3	1e-15	41/70	58	gb|AAM28281.1|	nonspecific lipid-transfer protein [Ananas comosus]
Contig1056	738	477	220	161	246	246	108	4e-22	51/86	59	ref|XP_002531954.1|	lipid binding protein, putative [Ricinus communis] gb|EEF30436.1| lipid binding protein, putative [Ricinus communis]
Contig11733	126	2	124	354	394	727	82	2e-14	37/41	90	ref|XP_002519855.1|	lipid binding protein, putative [Ricinus communis] gb|EEF42459.1| lipid binding protein, putative [Ricinus communis]
Contig12736	190	109	20	533	562	727	62.8	1e-08	26/30	86	ref|XP_002519855.1|	lipid binding protein, putative [Ricinus communis] gb|EEF42459.1| lipid binding protein, putative [Ricinus communis]
Contig14828	724	708	466	23	102	149	65.1	7e-09	33/82	40	ref|NP_001147608.1|	lipid binding protein [Zea mays] gb|ACG28064.1| lipid binding protein [Zea mays]
Contig745	543	2	205	246	311	316	67.8	5e-10	37/68	54	ref|XP_002529495.1|	lipid binding protein, putative [Ricinus communis] gb|EEF32905.1| lipid binding protein, putative [Ricinus communis]
Somatic embryogenesis receptor-like kinase
Contig14721	166	165	43	285	325	553	89	1e-19	41/41	100	gb|AAB61708.1|	somatic embryogenesis receptor-like kinase [Daucus carota]
Contig3818	474	1	435	77	222	628	186	1e-45	103/146	70	gb|AAU88198.1|	somatic embryogenesis protein kinase 1 [Oryza sativa Japonica Group] emb|CAH67027.1| H0523F07.15 [Oryza sativa (indica cultivar-group)] gb|EAY94380.1| hypothetical protein OsI_16145 [Oryza sativa Indica Group] gb|EAZ30959.1| hypothetical protein OsJ_15037 [Oryza sativa Japonica Group]
Contig4833	315	181	315	393	437	629	86.3	1e-15	39/45	86	gb|ABR18800.1|	somatic embryogenesis receptor-like kinase 1 [Solanum peruvianum]
Contig6419	248	2	247	163	244	629	107	3e-22	57/82	69	gb|AAV58833.2|	somatic embryogenesis receptor kinase [Cocos nucifera]
Contig6683	315	315	1	146	250	629	144	3e-33	77/105	73	gb|AAV58833.2|	somatic embryogenesis receptor kinase [Cocos nucifera]
GLRWUMC02F8PHG	250	45	248	367	436	629	88.6	2e-16	44/70	62	gb|ABR18800.1|	somatic embryogenesis receptor-like kinase 1 [Solanum peruvianum]
Ripening regulated protein
Contig10263	382	366	211	1	52	54	105	2e-21	48/52	92	gb|AAG49033.1|	ripening regulated protein DDTFR19 [Solanum lycopersicum]
Contig11947	273	124	273	2	51	179	66.2	1e-09	31/50	62	gb|AAG49030.1|AF204783_1	ripening regulated protein DDTFR8 [Solanum lycopersicum]
Contig12828	776	105	503	2	134	179	181	8e-44	90/133	67	gb|AAG49030.1|AF204783_1	ripening regulated protein DDTFR8 [Solanum lycopersicum]
Contig13795	495	54	209	1	52	54	105	2e-21	48/52	92	gb|AAG49033.1|	ripening regulated protein DDTFR19 [Solanum lycopersicum]
Contig7606	478	56	211	1	52	54	105	2e-21	48/52	92	gb|AAG49033.1|	ripening regulated protein DDTFR19 [Solanum lycopersicum]
Contig9958	455	136	291	1	52	54	105	2e-21	48/52	92	gb|AAG49033.1|	ripening regulated protein DDTFR19 [Solanum lycopersicum]
Contig13005	251	81	233	1	51	179	85.5	2e-15	40/51	78	gb|AAG49030.1|AF204783_1	ripening regulated protein DDTFR8 [Solanum lycopersicum]
Contig4231	381	342	292	143	159	192	36.6	2e-06	40894	70	sp|Q6H5X0.1|RIP2_ORYSJ	RecName: Full=Putative ripening-related protein 2; Flags: Precursor dbj|BAD25081.1| ripening-related protein-like [Oryza sativa Japonica Group] dbj|BAD25879.1| ripening-related protein-like [Oryza sativa Japonica Group] gb|EAY86825.1| hypothetical protein OsI_08206 [Oryza sativa Indica Group] gb|EAZ23929.1| hypothetical protein OsJ_07655 [Oryza sativa Japonica Group] dbj|BAF09440.2| Os02g0637000 …
GLRWUMC02FTPRQ	287	287	33	126	211	329	124	4e-27	62/86	72	gb|ABA81857.1|	ripening regulated protein-like [Solanum tuberosum]
GLRWUMC02I7OFP	221	2	139	26	71	130	66.2	1e-19	31/46	67	emb|CAE54280.1|	putative ripening-related protein [Triticum aestivum]
Cell elongation protein
Contig10124	315	312	199	474	511	561	69.3	1e-10	30/38	78	gb|ACF21740.1|	putative cell elongation protein DIMINUTO [Elaeis guineensis]
Contig10191	721	521	312	466	535	567	130	7e-56	57/70	81	ref|XP_002515803.1|	Cell elongation protein diminuto, putative [Ricinus communis] gb|EEF46584.1| Cell elongation protein diminuto, putative [Ricinus communis]
Contig3716	349	239	126	474	511	561	63.5	3e-10	29/38	76	gb|ACF21740.1|	putative cell elongation protein DIMINUTO [Elaeis guineensis]
GLRWUMC02JPO1S	306	122	304	306	366	561	131	4e-34	52/61	85	gb|ACF21740.1|	putative cell elongation protein DIMINUTO [Elaeis guineensis]
Dormancy-associated protein
Contig15244	653	482	366	81	119	119	71.2	6e-14	32/39	82	gb|AAW02792.1|	dormancy-associated protein [Codonopsis lanceolata]
Contig6343	439	30	368	1	119	119	133	6e-30	69/119	57	gb|AAW02792.1|	dormancy-associated protein [Codonopsis lanceolata]
Contig9145	466	252	368	81	119	119	73.2	2e-26	33/39	84	gb|AAW02792.1|	dormancy-associated protein [Codonopsis lanceolata]
Xyloglucan endotransglucosylase/hydrolase
Contig10890	182	35	181	7	55	290	65.9	2e-09	30/49	61	gb|ADE44161.1|	xyloglucan endotransglycosylase/hydrolase [Corchorus trilocularis]
Contig11399	187	4	186	8	68	224	110	4e-23	49/61	80	gb|ACQ85268.1|	xyloglucan endotransglycosylase/hydrolase [Musa acuminata AAA Group]
Contig12235	244	95	244	50	99	293	94.7	1e-29	44/50	88	gb|ABV44821.1|	xyloglucan endotransglucosidase [Populus euphratica]
Contig12370	188	154	2	203	263	284	57.4	2e-07	33/61	54	gb|AAF80591.1|AF223420_1	xyloglucan endotransglycosylase XET2 [Asparagus officinalis]
Contig12471	303	7	288	56	149	197	167	4e-40	74/94	78	gb|ABM68546.1|	xyloglucan endotransglycosylase [Lilium longiflorum]
Contig14715	143	141	4	247	292	293	85.9	1e-15	37/46	80	gb|ACK36946.1|	xyloglucan endotransglycosylase [Annona cherimola]
Contig15556	145	144	1	215	264	285	63.5	8e-09	28/50	56	dbj|BAH36875.1|	xyloglucan endotransglucosylase/hydrolase [Rosa hybrid cultivar]
Contig2230	450	449	105	115	231	284	211	2e-61	96/117	82	gb|AAQ82628.1|	xyloglucan endotransglucosylase [Beta vulgaris subsp. vulgaris]
Contig23	467	392	156	216	294	294	147	3e-44	63/79	79	gb|ACD03225.1|	xyloglucan endotransglucosylase/hydrolase 1 [Malus x domestica]
Contig7257	452	451	2	122	271	295	284	2e-75	121/150	80	gb|AAS46243.1|	xyloglucan endotransglucosylase-hydrolase XTH7 [Solanum lycopersicum]
Contig876	756	720	1	14	263	284	416	1e-114	191/250	76	gb|AAF80591.1|AF223420_1	xyloglucan endotransglycosylase XET2 [Asparagus officinalis]
GLRWUMC02GF2GO	236	115	2	184	221	294	84	4e-32	35/38	92	gb|ACK36947.1|	xyloglucan endotransglycosylase [Annona cherimola]
GLRWUMC02GOGKW	120	118	59	92	111	164	49.3	6e-10	20/20	100	gb|AAQ67346.1|	xyloglucan endotransglycosylase [Sesamum indicum]
GLRWUMC02H98DQ	368	1	159	282	334	350	90.5	6e-17	37/53	69	ref|XP_002518990.1|	Xyloglucan endotransglucosylase/hydrolase protein 2 precursor, putative [Ricinus communis] gb|EEF43523.1| Xyloglucan endotransglucosylase/hydrolase protein 2 precursor, putative [Ricinus communis]
GLRWUMC02H9BZ5	96	95	6	104	133	295	57.4	5e-07	24/30	80	gb|ACD03231.1|	xyloglucan endotransglucosylase/hydrolase 7 [Malus x domestica]
GLRWUMC02H9ZDD	380	350	3	130	262	284	132	2e-29	74/134	55	gb|AAQ82628.1|	xyloglucan endotransglucosylase [Beta vulgaris subsp. vulgaris]
GLRWUMC02IG0R4	307	46	204	1	57	158	76.6	3e-18	34/57	59	gb|AAZ08319.1|	putative xyloglucan endotransglycosylase/hydrolase [Eucalyptus globulus]
GLRWUMC02IKKZU	164	3	86	226	253	337	65.1	1e-19	27/28	96	dbj|BAC58038.1|	xyloglucan endotransglycosylase [Pyrus communis]
GLRWUMC02ITI18	175	126	1	151	192	293	90.1	4e-18	41/42	97	gb|AAB39950.1|	xyloglucan endotransglycosylase [Tropaeolum majus]
Vaculoar H+-translocating inoraganic pyrophosphatase
Contig10112	420	400	200	702	768	768	130	5e-29	63/67	94	ref|XP_002325187.1|	vacuolar H+-translocating inorganic pyrophosphatase [Populus trichocarpa] gb|ABK95131.1| unknown [Populus trichocarpa] gb|EEF03752.1| vacuolar H+-translocating inorganic pyrophosphatase [Populus trichocarpa]
Contig10141	160	127	2	158	198	768	74.3	7e-13	40/42	95	ref|XP_002325187.1|	vacuolar H+-translocating inorganic pyrophosphatase [Populus trichocarpa] gb|ABK95131.1| unknown [Populus trichocarpa] gb|EEF03752.1| vacuolar H+-translocating inorganic pyrophosphatase [Populus trichocarpa]
Contig15056	710	2	226	560	634	768	148	1e-100	74/75	98	ref|XP_002331062.1|	vacuolar H+-translocating inorganic pyrophosphatase [Populus trichocarpa] gb|EEF10123.1| vacuolar H+-translocating inorganic pyrophosphatase [Populus trichocarpa]
Contig278	583	2	583	200	393	768	366	1e-100	180/194	92	ref|XP_002331062.1|	vacuolar H+-translocating inorganic pyrophosphatase [Populus trichocarpa] gb|EEF10123.1| vacuolar H+-translocating inorganic pyrophosphatase [Populus trichocarpa]
Contig10079	848	781	95	142	370	767	432	1e-133	220/229	96	dbj|BAC41250.1|	vacuolar proton-inorganic pyrophosphatase [Pyrus communis]
Contig4039	349	347	138	695	764	764	134	5e-30	64/70	91	gb|ABO45933.1|	vacuolar H+-pyrophosphatase [Halostachys caspica]
Contig5443	602	600	202	631	763	763	254	4e-66	130/133	97	gb|ABD98735.1|	vacuolar H+-pyrophosphatase [Chenopodium glaucum]
GLRWUMC02JOFZN	430	423	292	42	85	763	64.3	4e-09	30/44	68	gb|ACT98610.1|	vacuolar proton-inorganic pyrophosphatase [Leptochloa fusca]
GLRWUMC02JTJBN	107	106	2	227	261	299	68.6	2e-10	35/35	100	gb|ABU92564.1|	vacuolar H+-pyrophosphatase [Zygophyllum xanthoxylum]
GLRWUMC02JNH52	272	3	140	156	201	201	84.7	3e-15	38/46	82	ref|NP_001150555.1|	LOC100284187 [Zea mays] gb|ACF86578.1| unknown [Zea mays] gb|ACG39548.1| soluble inorganic pyrophosphatase [Zea mays]
Cell wall invertase
Contig12629	410	207	1	52	121	175	72.4	1e-30	36/70	51	gb|ABG74582.1|	cell wall invertase [Musa acuminata AAA Group]
Contig15028	622	621	226	455	585	586	183	1e-44	89/132	67	gb|AAO21213.1|	cell wall invertase [Musa acuminata]
Contig3421	654	321	434	95	132	132	62.4	2e-13	27/38	71	gb|AAS20972.1|	cell wall hydrolase [Hyacinthus orientalis]
GLRWUMC02FXFT5	144	19	144	125	166	175	55.5	2e-06	25/42	59	gb|ABG74582.1|	cell wall invertase [Musa acuminata AAA Group]
Early flowering protein
Contig10868	486	422	144	66	158	158	84.3	1e-17	47/94	50	gb|ACF06553.1|	early flowering protein 1 [Elaeis guineensis]
Contig1262	415	1	225	50	125	158	62	5e-12	30/76	39	gb|ACF06553.1|	early flowering protein 1 [Elaeis guineensis]
Contig13369	474	419	132	63	158	158	53.9	2e-06	32/96	33	gb|ACF06553.1|	early flowering protein 1 [Elaeis guineensis]
Contig13571	394	283	125	107	158	158	59.7	1e-07	31/53	58	gb|ACF06553.1|	early flowering protein 1 [Elaeis guineensis]
Contig14402	610	609	346	24	110	158	65.1	2e-16	32/88	36	gb|ACF06553.1|	early flowering protein 1 [Elaeis guineensis]
Contig14756	483	313	164	110	158	158	54.7	5e-12	30/50	60	gb|ACF06553.1|	early flowering protein 1 [Elaeis guineensis]
Contig16063	691	236	436	45	113	158	69.7	3e-21	33/69	47	gb|ACF06553.1|	early flowering protein 1 [Elaeis guineensis]
Contig2342	652	70	435	5	125	158	122	2e-30	56/122	45	gb|ACF06553.1|	early flowering protein 1 [Elaeis guineensis]
Contig3732	325	162	1	107	158	158	54.3	2e-11	27/54	50	gb|ACF06553.1|	early flowering protein 1 [Elaeis guineensis]
Contig4437	621	231	407	52	110	158	49.3	9e-12	21/59	35	gb|ACF06553.1|	early flowering protein 1 [Elaeis guineensis]
Contig4850	490	419	189	50	126	158	94	1e-20	40/77	51	gb|ACF06553.1|	early flowering protein 1 [Elaeis guineensis]
Contig5437	427	303	163	113	158	158	50.8	8e-08	28/47	59	gb|ACF06553.1|	early flowering protein 1 [Elaeis guineensis]
Contig6540	433	175	417	10	91	159	79.7	1e-13	38/82	46	gb|AAB09084.1|	early flowering protein 1 [Asparagus officinalis]
Contig7038	610	194	463	48	138	159	72.4	2e-17	38/91	41	gb|AAB09084.1|	early flowering protein 1 [Asparagus officinalis]
Contig7753	342	248	159	124	158	158	34.7	0.0002	20/35	57	gb|ACF06553.1|	early flowering protein 1 [Elaeis guineensis]
Contig8624	368	1	282	65	158	158	86.7	9e-16	47/95	49	gb|ACF06553.1|	early flowering protein 1 [Elaeis guineensis]
GLRWUMC02FL754	326	77	292	40	111	159	77.4	5e-13	36/72	50	gb|AAB09084.1|	early flowering protein 1 [Asparagus officinalis]
GLRWUMC02GF7TR	286	273	133	113	158	158	50.8	5e-05	28/47	59	gb|ACF06553.1|	early flowering protein 1 [Elaeis guineensis]
GLRWUMC02HUZIE	256	51	254	55	123	158	66.2	1e-09	34/70	48	gb|ACF06553.1|	early flowering protein 1 [Elaeis guineensis]
GLRWUMC02IMPRQ	360	76	360	7	98	159	71.2	4e-11	38/95	40	gb|AAB09084.1|	early flowering protein 1 [Asparagus officinalis]
GLRWUMC02IYVRN	389	341	36	58	159	159	73.9	6e-12	43/103	41	gb|AAB09084.1|	early flowering protein 1 [Asparagus officinalis]
Annexin
Contig12463	333	55	300	1	82	316	105	1e-21	51/82	62	dbj|BAD68998.1|	putative calcium-binding protein annexin 6 [Oryza sativa Japonica Group] dbj|BAD73710.1| putative calcium-binding protein annexin 6 [Oryza sativa Japonica Group] gb|EEE54639.1| hypothetical protein OsJ_01908 [Oryza sativa Japonica Group]
Contig12916	565	196	564	147	270	314	144	3e-46	80/124	64	ref|XP_002513080.1|	annexin, putative [Ricinus communis] gb|EEF49583.1| annexin, putative [Ricinus communis]
Contig13899	360	178	5	218	275	314	80.5	3e-29	41/58	70	ref|XP_002513080.1|	annexin, putative [Ricinus communis] gb|EEF49583.1| annexin, putative [Ricinus communis]
Contig2243	825	825	145	89	315	315	346	2e-93	176/227	77	gb|ACF06570.1|	annexin P35 [Elaeis guineensis]
Contig3379	361	176	355	40	99	315	90.9	7e-24	41/60	68	ref|XP_002513910.1|	annexin, putative [Ricinus communis] gb|EEF48493.1| annexin, putative [Ricinus communis]
Contig5927	381	380	153	229	304	315	119	1e-25	59/76	77	gb|ACF06570.1|	annexin P35 [Elaeis guineensis]
Contig6900	305	302	147	264	315	315	85.5	2e-15	41/52	78	gb|ACF06570.1|	annexin P35 [Elaeis guineensis]
GLRWUMC02FYQ96	215	73	150	194	219	316	42.4	2e-09	20/26	76	gb|ACF06448.1|	annexin [Elaeis guineensis]
Glyceraldehyde 3-phosphate dehydrogenase
Contig10034	418	418	227	132	195	195	116	8e-25	55/64	85	dbj|BAH59031.1|	glyceraldehyde-3-phosphate dehydrogenase [Tulipa gesneriana]
Contig1058	435	2	241	95	174	174	149	1e-34	69/80	86	gb|ABF74607.1|	chloroplast glyceraldehyde-3-phosphate dehydrogenase B subunit [Agave tequilana]
Contig10585	654	188	652	1	155	263	225	2e-57	114/155	73	gb|ABR25593.1|	glyceraldehyde-3-phosphate dehydrogenase [Oryza sativa Indica Group]
Contig11483	637	3	569	7	195	195	349	1e-94	174/189	92	dbj|BAH59031.1|	glyceraldehyde-3-phosphate dehydrogenase [Tulipa gesneriana]
Contig13565	156	84	1	19	46	82	53.1	1e-05	25/28	89	gb|ACT66303.1|	glyceraldehyde-3-phosphate dehydrogenase [Dendrobium nobile]
Contig1372	457	332	3	38	147	337	174	5e-57	84/110	76	ref|NP_001053139.1|	Os04g0486600 [Oryza sativa (japonica cultivar-group)] emb|CAE02009.2| OJ000223_09.15 [Oryza sativa (japonica cultivar-group)] emb|CAD79700.2| H0302E05.3 [Oryza sativa (indica cultivar-group)] dbj|BAF15053.1| Os04g0486600 [Oryza sativa Japonica Group] gb|ACA50493.1| glyceraldehyde-3-phosphate dehydrogenase [Oryza sativa Japonica Group] dbj|BAG89296.1| unnamed protein product [Oryza sativa Japonica…
Contig13802	577	572	276	294	392	411	135	2e-30	71/99	71	ref|NP_001046031.1|	Os02g0171100 [Oryza sativa (japonica cultivar-group)] dbj|BAD25496.1| putative glyceraldehyde-3-phosphate dehydrogenase [Oryza sativa Japonica Group] dbj|BAD25194.1| putative glyceraldehyde-3-phosphate dehydrogenase [Oryza sativa Japonica Group] dbj|BAF07945.1| Os02g0171100 [Oryza sativa Japonica Group] dbj|BAG91733.1| unnamed protein product [Oryza sativa Japonica Group] gb|EEC72581.1| hypotheti…
Contig14033	929	1	450	6	155	195	284	4e-93	144/150	96	dbj|BAH59031.1|	glyceraldehyde-3-phosphate dehydrogenase [Tulipa gesneriana]
Contig14070	880	155	571	57	195	195	251	6e-92	124/139	89	dbj|BAH59031.1|	glyceraldehyde-3-phosphate dehydrogenase [Tulipa gesneriana]
Contig14316	382	3	251	113	195	195	150	5e-35	73/83	87	dbj|BAH59031.1|	glyceraldehyde-3-phosphate dehydrogenase [Tulipa gesneriana]
Contig14797	437	437	267	139	195	195	103	5e-21	49/57	85	dbj|BAH59031.1|	glyceraldehyde-3-phosphate dehydrogenase [Tulipa gesneriana]
Contig14911	384	82	330	1	84	337	154	3e-39	76/84	90	gb|ACG36109.1|	glyceraldehyde-3-phosphate dehydrogenase, cytosolic 3 [Zea mays]
Contig15203	206	5	160	7	58	195	101	3e-20	50/52	96	dbj|BAH59031.1|	glyceraldehyde-3-phosphate dehydrogenase [Tulipa gesneriana]
Contig15584	528	527	345	277	337	337	117	7e-25	54/61	88	gb|ABQ81648.1|	glyceraldehyde-3-phosphate dehydrogenase [Triticum aestivum]
Contig1920	426	425	249	137	195	195	106	1e-21	50/59	84	dbj|BAH59031.1|	glyceraldehyde-3-phosphate dehydrogenase [Tulipa gesneriana]
Contig3801	469	258	407	373	422	497	106	2e-53	47/50	94	ref|XP_002515437.1|	NADP-dependent glyceraldehyde-3-phosphate dehydrogenase, putative [Ricinus communis] gb|EEF46886.1| NADP-dependent glyceraldehyde-3-phosphate dehydrogenase, putative [Ricinus communis]
Contig4245	513	81	509	2	145	331	235	1e-60	118/144	81	gb|AAV70659.1|	glyceraldehyde-3-phosphate dehydrogenase [Musa acuminata]
Contig4976	440	436	2	35	179	419	182	1e-44	94/145	64	emb|CAC80377.1|	glyceraldehyde-3-phosphate dehydrogenase [Capsicum annuum] emb|CAC88118.1| glyceraldehyde-3-phosphate dehydrogenase [Capsicum annuum]
Contig6983	601	445	5	1	147	263	244	4e-63	121/147	82	gb|ABR25593.1|	glyceraldehyde-3-phosphate dehydrogenase [Oryza sativa Indica Group]
Contig7206	615	91	615	1	175	496	325	2e-87	157/175	89	sp|P93338.1|GAPN_NICPL	RecName: Full=NADP-dependent glyceraldehyde-3-phosphate dehydrogenase; AltName: Full=Non-phosphorylating glyceraldehyde 3-phosphate dehydrogenase; AltName: Full=Glyceraldehyde-3-phosphate dehydrogenase [NADP+]; AltName: Full=Triosephosphate dehydrogenase gb|AAB47571.1| non-phosphorylating glyceraldehyde dehydrogenase [Nicotiana plumbaginifolia]
Contig8517	570	1	357	301	419	426	228	4e-58	113/119	94	ref|XP_002513328.1|	glyceraldehyde 3-phosphate dehydrogenase, putative [Ricinus communis] gb|EEF48731.1| glyceraldehyde 3-phosphate dehydrogenase, putative [Ricinus communis]
GLRWUMC02FOSFS	191	1	189	7	66	195	90.5	6e-17	50/63	79	dbj|BAH59031.1|	glyceraldehyde-3-phosphate dehydrogenase [Tulipa gesneriana]
GLRWUMC02H6ZBZ	317	91	315	7	82	337	135	1e-32	68/76	89	ref|NP_001053139.1|	Os04g0486600 [Oryza sativa (japonica cultivar-group)] emb|CAE02009.2| OJ000223_09.15 [Oryza sativa (japonica cultivar-group)] emb|CAD79700.2| H0302E05.3 [Oryza sativa (indica cultivar-group)] dbj|BAF15053.1| Os04g0486600 [Oryza sativa Japonica Group] gb|ACA50493.1| glyceraldehyde-3-phosphate dehydrogenase [Oryza sativa Japonica Group] dbj|BAG89296.1| unnamed protein product [Oryza sativa Japonica…
GLRWUMC02H95RO	185	1	144	11	58	58	97.1	6e-19	47/48	97	gb|ACT82770.1|	glyceraldehyde 3-phosphate dehydrogenase [Nicotiana tabacum]
GLRWUMC02HI8HD	259	1	246	120	202	212	134	5e-30	67/83	80	gb|AAZ06800.1|	glyceraldehyde-3-phosphate dehydrogenase [Oxalis stricta]
GLRWUMC02IWCSE	152	31	150	129	168	212	79.7	1e-13	38/40	95	gb|AAZ06800.1|	glyceraldehyde-3-phosphate dehydrogenase [Oxalis stricta]
GLRWUMC02IXVMG	179	1	105	226	260	335	64.3	2e-13	32/35	91	ref|YP_003074113.1|	glyceraldehyde-3-phosphate dehydrogenase, type I [Teredinibacter turnerae T7901] gb|ACR10842.1| glyceraldehyde-3-phosphate dehydrogenase, type I [Teredinibacter turnerae T7901]
GLRWUMC02JQMT5	165	1	165	46	100	203	114	5e-24	55/55	100	gb|ADD54591.1|	putative glyceraldehyde-3-phosphate dehydrogenase [Linum usitatissimum]
GLRWUMC02JYC8I	437	202	435	36	114	337	154	4e-48	73/79	92	ref|NP_001053139.1|	Os04g0486600 [Oryza sativa (japonica cultivar-group)] emb|CAE02009.2| OJ000223_09.15 [Oryza sativa (japonica cultivar-group)] emb|CAD79700.2| H0302E05.3 [Oryza sativa (indica cultivar-group)] dbj|BAF15053.1| Os04g0486600 [Oryza sativa Japonica Group] gb|ACA50493.1| glyceraldehyde-3-phosphate dehydrogenase [Oryza sativa Japonica Group] dbj|BAG89296.1| unnamed protein product [Oryza sativa Japonica…
Trehalose-6-phosphate synthase
Contig1379	494	492	1	441	604	753	283	4e-75	132/164	80	ref|XP_002527520.1|	trehalose-6-phosphate synthase, putative [Ricinus communis] gb|EEF34829.1| trehalose-6-phosphate synthase, putative [Ricinus communis]
Contig15142	435	3	434	567	710	753	253	4e-66	120/144	83	ref|XP_002527520.1|	trehalose-6-phosphate synthase, putative [Ricinus communis] gb|EEF34829.1| trehalose-6-phosphate synthase, putative [Ricinus communis]
Contig2157	289	261	124	704	749	753	69.7	1e-10	34/46	73	ref|XP_002527520.1|	trehalose-6-phosphate synthase, putative [Ricinus communis] gb|EEF34829.1| trehalose-6-phosphate synthase, putative [Ricinus communis]
Contig4642	370	367	236	755	798	814	69.3	1e-10	31/44	70	ref|XP_002527658.1|	trehalose-6-phosphate synthase, putative [Ricinus communis] gb|EEF34729.1| trehalose-6-phosphate synthase, putative [Ricinus communis]
Contig9168	395	393	115	658	750	753	159	1e-37	77/93	82	ref|XP_002527520.1|	trehalose-6-phosphate synthase, putative [Ricinus communis] gb|EEF34829.1| trehalose-6-phosphate synthase, putative [Ricinus communis]
GLRWUMC02H59Z9	248	72	239	629	685	753	62.4	2e-08	37/58	63	ref|XP_002527520.1|	trehalose-6-phosphate synthase, putative [Ricinus communis] gb|EEF34829.1| trehalose-6-phosphate synthase, putative [Ricinus communis]
GLRWUMC02IPXIJ	265	262	158	926	960	969	64.3	4e-09	30/35	85	gb|ABF70084.1|	trehalose-6-phosphate synthase, putative [Musa balbisiana]
Sensitive to freezing6 (SFR-6)
Contig10443	327	51	182	166	209	1278	70.5	6e-11	31/44	70	ref|NP_192401.5|	SFR6 (SENSITIVE TO FREEZING 6) [Arabidopsis thaliana]
Contig10986	431	50	157	166	201	1278	68.6	2e-10	29/36	80	ref|NP_192401.5|	SFR6 (SENSITIVE TO FREEZING 6) [Arabidopsis thaliana]
Contig11086	422	49	180	166	209	1278	70.5	6e-11	31/44	70	ref|NP_192401.5|	SFR6 (SENSITIVE TO FREEZING 6) [Arabidopsis thaliana]
Contig1111	346	49	156	166	201	1278	64.3	5e-09	29/36	80	ref|NP_192401.5|	SFR6 (SENSITIVE TO FREEZING 6) [Arabidopsis thaliana]
Contig1289	464	416	309	166	201	1278	64.3	5e-09	29/36	80	ref|NP_192401.5|	SFR6 (SENSITIVE TO FREEZING 6) [Arabidopsis thaliana]
Contig1327	542	66	173	166	201	1278	67.4	7e-10	29/36	80	ref|NP_192401.5|	SFR6 (SENSITIVE TO FREEZING 6) [Arabidopsis thaliana]
Contig13403	460	51	158	166	201	1278	68.9	2e-10	30/36	83	ref|NP_192401.5|	SFR6 (SENSITIVE TO FREEZING 6) [Arabidopsis thaliana]
Contig1642	486	420	313	166	201	1278	69.3	1e-10	30/36	83	ref|NP_192401.5|	SFR6 (SENSITIVE TO FREEZING 6) [Arabidopsis thaliana]
Contig258	438	390	283	166	201	1278	63.2	1e-08	29/36	80	ref|NP_192401.5|	SFR6 (SENSITIVE TO FREEZING 6) [Arabidopsis thaliana]
Contig4153	453	67	174	166	201	1278	66.2	1e-09	29/36	80	ref|NP_192401.5|	SFR6 (SENSITIVE TO FREEZING 6) [Arabidopsis thaliana]
Contig4274	470	420	313	166	201	1278	68.9	2e-10	30/36	83	ref|NP_192401.5|	SFR6 (SENSITIVE TO FREEZING 6) [Arabidopsis thaliana]
Contig6079	501	452	303	166	215	1278	70.1	8e-11	31/50	62	ref|NP_192401.5|	SFR6 (SENSITIVE TO FREEZING 6) [Arabidopsis thaliana]
Contig7656	333	50	151	166	199	1278	63.9	6e-09	27/34	79	ref|NP_192401.5|	SFR6 (SENSITIVE TO FREEZING 6) [Arabidopsis thaliana]
Contig7983	460	50	157	166	201	1278	68.9	2e-10	30/36	83	ref|NP_192401.5|	SFR6 (SENSITIVE TO FREEZING 6) [Arabidopsis thaliana]
Contig8221	471	49	156	166	201	1278	68.9	2e-10	30/36	83	ref|NP_192401.5|	SFR6 (SENSITIVE TO FREEZING 6) [Arabidopsis thaliana]
Contig8294	491	442	335	166	201	1278	68.9	2e-10	30/36	83	ref|NP_192401.5|	SFR6 (SENSITIVE TO FREEZING 6) [Arabidopsis thaliana]
Contig8619	491	51	200	166	215	1278	70.1	8e-11	31/50	62	ref|NP_192401.5|	SFR6 (SENSITIVE TO FREEZING 6) [Arabidopsis thaliana]
GLRWUMC02F4FLA	347	48	155	166	201	1278	68.9	2e-10	30/36	83	ref|NP_192401.5|	SFR6 (SENSITIVE TO FREEZING 6) [Arabidopsis thaliana]
GLRWUMC02G9W3P	235	50	136	166	194	1278	53.5	8e-06	22/29	75	ref|NP_192401.5|	SFR6 (SENSITIVE TO FREEZING 6) [Arabidopsis thaliana]
GLRWUMC02JQJLC	404	403	302	168	201	1278	52.4	2e-05	24/34	70	ref|NP_192401.5|	SFR6 (SENSITIVE TO FREEZING 6) [Arabidopsis thaliana]
Dehydrin
Contig10143	757	63	143	147	174	262	40.4	1e-05	19/28	67	gb|ACF15448.1|	dehydrin 1 [Cichorium intybus]
Contig13858	376	42	305	130	218	227	53.1	1e-05	31/89	34	gb|ABC68275.1|	dehydrin [Coffea canephora]
Contig14213	374	370	215	102	155	159	52.8	1e-05	28/54	51	dbj|BAD18926.1|	dehydrin 1 [Codonopsis lanceolata]
Contig15752	381	381	199	135	196	218	51.2	4e-05	29/64	45	gb|ADD09608.1|	dehydrin b [Trifolium repens]
Contig3155	479	475	332	150	197	237	53.9	4e-09	26/48	54	emb|CAC80711.1|	putative dehydrin [Helianthus petiolaris]
Contig4121	836	392	541	172	224	292	56.6	6e-10	35/54	64	gb|ABS44866.1|	SK3-type dehydrin [Oryza sativa Japonica Group]
Contig6455	501	1	327	51	155	159	56.6	9e-07	42/114	36	dbj|BAD18926.1|	dehydrin 1 [Codonopsis lanceolata]
Contig6586	231	20	208	14	78	149	50.1	9e-05	28/67	41	ref|XP_002521515.1|	Dehydrin Xero, putative [Ricinus communis] gb|EEF40786.1| Dehydrin Xero, putative [Ricinus communis]
Contig6827	670	633	442	10	78	149	53.1	3e-12	30/69	43	ref|XP_002521515.1|	Dehydrin Xero, putative [Ricinus communis] gb|EEF40786.1| Dehydrin Xero, putative [Ricinus communis]
Contig7574	610	606	373	16	88	149	34.7	0.001	26/82	31	ref|XP_002521515.1|	Dehydrin Xero, putative [Ricinus communis] gb|EEF40786.1| Dehydrin Xero, putative [Ricinus communis]
Contig8881	624	9	416	16	155	159	54.3	9e-06	46/148	31	dbj|BAD18926.1|	dehydrin 1 [Codonopsis lanceolata]
Contig8984	501	67	243	96	152	159	52	6e-08	28/59	47	dbj|BAD18926.1|	dehydrin 1 [Codonopsis lanceolata]
Contig9253	310	294	1	140	233	262	51.6	3e-05	35/103	33	gb|ACF15448.1|	dehydrin 1 [Cichorium intybus]
GLRWUMC02IJ2MO	174	3	101	193	224	292	46.6	0.001	24/33	72	gb|ABS44866.1|	SK3-type dehydrin [Oryza sativa Japonica Group]
GLRWUMC02ISA3Z	357	356	189	152	208	227	60.1	8e-08	30/57	52	gb|ABC68275.1|	dehydrin [Coffea canephora]
GLRWUMC02JO1AT	283	281	69	128	198	236	48.1	0.0003	31/72	43	emb|CAC80719.1|	putative dehydrin [Helianthus annuus]
Sucrose synthase
Contig12168	604	2	394	674	804	805	247	5e-64	116/131	88	sp|Q41608.1|SUS1_TULGE	RecName: Full=Sucrose synthase 1; AltName: Full=Sucrose-UDP glucosyltransferase 1 emb|CAA65639.1| sucrose-synthase 1 [Tulipa gesneriana]
Contig12695	170	6	170	625	679	805	112	2e-23	53/55	96	sp|Q41608.1|SUS1_TULGE	RecName: Full=Sucrose synthase 1; AltName: Full=Sucrose-UDP glucosyltransferase 1 emb|CAA65639.1| sucrose-synthase 1 [Tulipa gesneriana]
Contig13491	460	7	99	1014	1044	1057	48.9	0.0002	21/31	67	gb|ABV32551.1|	sucrose phosphate synthase protein 1 [Prunus persica]
Contig13914	791	3	500	639	804	805	320	1e-85	153/166	92	sp|Q41608.1|SUS1_TULGE	RecName: Full=Sucrose synthase 1; AltName: Full=Sucrose-UDP glucosyltransferase 1 emb|CAA65639.1| sucrose-synthase 1 [Tulipa gesneriana]
Contig14169	556	208	2	1	69	820	116	1e-24	56/69	81	sp|Q41607.1|SUS2_TULGE	RecName: Full=Sucrose synthase 2; AltName: Full=Sucrose-UDP glucosyltransferase 2 emb|CAA65640.1| sucrose-synthase 21 [Tulipa gesneriana]
Contig15594	291	241	98	89	136	816	85.1	8e-31	40/48	83	gb|AAV64256.2|	sucrose synthase [Bambusa oldhamii]
Contig4654	1313	111	1313	239	639	820	756	0	366/401	91	sp|Q41607.1|SUS2_TULGE	RecName: Full=Sucrose synthase 2; AltName: Full=Sucrose-UDP glucosyltransferase 2 emb|CAA65640.1| sucrose-synthase 21 [Tulipa gesneriana]
Contig5407	620	3	404	678	811	811	234	4e-60	109/134	81	dbj|BAA88904.1|	sucrose synthase [Citrus unshiu]
Contig5433	506	504	223	328	425	425	131	2e-29	57/98	58	sp|Q5IH13.1|SPP2_TOBAC	RecName: Full=Sucrose-phosphatase 2; Short=NtSPP2 gb|AAW32903.1| sucrose-6-phosphate phosphatase [Nicotiana tabacum]
Contig7543	198	33	152	1	40	842	54.3	7e-10	23/40	57	dbj|BAE06059.1|	sucrose synthase [Potamogeton distinctus]
Contig8148	354	206	352	431	479	622	94	5e-18	46/49	93	gb|ACT54483.1|	sucrose synthase [Borassus flabellifer]
Contig8610	431	349	429	1	27	820	48.1	0.0003	21/27	77	sp|Q41607.1|SUS2_TULGE	RecName: Full=Sucrose synthase 2; AltName: Full=Sucrose-UDP glucosyltransferase 2 emb|CAA65640.1| sucrose-synthase 21 [Tulipa gesneriana]
Contig8800	364	1	213	735	805	805	140	5e-32	66/71	92	gb|ABV02029.1|	sucrose sythase [Nicotiana langsdorffii x Nicotiana sanderae]
GLRWUMC02GTZ10	374	322	212	776	811	811	46.6	0.001	26/37	70	gb|AAO67719.1|	sucrose synthase [Solanum tuberosum]
GLRWUMC02GVX4A	143	141	7	155	199	820	92.4	2e-17	42/45	93	sp|Q41607.1|SUS2_TULGE	RecName: Full=Sucrose synthase 2; AltName: Full=Sucrose-UDP glucosyltransferase 2 emb|CAA65640.1| sucrose-synthase 21 [Tulipa gesneriana]
GLRWUMC02H0QVA	390	1	366	525	646	806	229	4e-59	114/122	93	emb|CAJ32596.1|	sucrose synthase [Coffea arabica]
GLRWUMC02H4TRS	208	197	3	337	401	805	128	2e-28	58/65	89	gb|AAR19769.1|	sucrose synthase [Beta vulgaris]
GLRWUMC02I977E	70	1	69	15	37	425	52.8	1e-05	23/23	100	gb|AAS79794.1|	sucrose phosphate phosphatase [Actinidia chinensis]
GLRWUMC02IFE7W	479	225	13	567	637	816	131	2e-33	65/71	91	gb|AAM95943.1|	sucrose synthase [Oncidium Goldiana]
GLRWUMC02J3NFG	194	28	192	489	543	808	97.8	4e-19	45/55	81	emb|CAZ64535.1|	sucrose synthase [Hordeum vulgare subsp. vulgare]
GLRWUMC02JI3U4	207	2	172	792	848	1017	89.4	1e-16	40/57	70	gb|ABV90637.1|	sucrose-phosphate synthase [Allium cepa]
GLRWUMC02JL0TM	431	204	4	1	67	820	116	1e-24	56/67	83	sp|Q41607.1|SUS2_TULGE	RecName: Full=Sucrose synthase 2; AltName: Full=Sucrose-UDP glucosyltransferase 2 emb|CAA65640.1| sucrose-synthase 21 [Tulipa gesneriana]
Cytochrome P450
Contig11219	188	3	188	294	355	462	107	5e-22	47/62	75	ref|XP_002514632.1|	cytochrome P450, putative [Ricinus communis] gb|EEF47738.1| cytochrome P450, putative [Ricinus communis]
Contig1203	439	11	115	475	509	513	58.9	2e-07	24/35	68	sp|O64989.1|C90B1_ARATH	RecName: Full=Cytochrome P450 90B1; AltName: Full=Steroid 22-alpha-hydroxylase; AltName: Full=Protein DWARF 4; Short=Dwarf4 gb|AAC05093.1| steroid 22-alpha-hydroxylase [Arabidopsis thaliana]
Contig12495	518	516	148	361	483	502	171	3e-41	78/123	63	gb|AAA32913.1|	cytochrome P-450LXXIA1 (cyp71A1) [Persea americana]
Contig12699	252	252	88	438	492	498	75.5	2e-12	32/55	58	dbj|BAD06417.1|	cytochrome P450 [Asparagus officinalis]
Contig13257	503	276	458	74	134	503	82.4	5e-22	35/61	57	dbj|BAD16679.1|	cytochrome P450 [Muscari armeniacum] dbj|BAD16680.1| cytochrome P450 [Muscari armeniacum]
Contig14332	130	5	97	390	420	506	38.5	7e-05	17/31	54	ref|XP_002334340.1|	cytochrome P450 [Populus trichocarpa] gb|EEF08341.1| cytochrome P450 [Populus trichocarpa]
Contig14599	179	1	159	324	376	499	56.2	1e-06	26/53	49	gb|AAZ39646.1|	cytochrome P450 monooxygenase [Petunia x hybrida]
Contig15085	153	115	8	315	350	498	50.4	7e-05	21/36	58	dbj|BAD06417.1|	cytochrome P450 [Asparagus officinalis]
Contig1974	525	2	424	353	492	498	166	1e-39	77/141	54	dbj|BAD06417.1|	cytochrome P450 [Asparagus officinalis]
Contig2076	288	150	287	39	84	510	60.5	7e-08	25/46	54	ref|NP_001042227.1|	Os01g0183500 [Oryza sativa (japonica cultivar-group)] dbj|BAA99522.1| putative cytochrome P450 [Oryza sativa Japonica Group] gb|EAZ10814.1| hypothetical protein OsJ_00649 [Oryza sativa Japonica Group]
Contig2122	439	49	183	373	417	503	78.2	6e-30	32/45	71	dbj|BAD16679.1|	cytochrome P450 [Muscari armeniacum] dbj|BAD16680.1| cytochrome P450 [Muscari armeniacum]
Contig2161	474	3	470	343	498	499	196	1e-48	89/156	57	ref|XP_002522721.1|	cytochrome P450, putative [Ricinus communis] gb|EEF39572.1| cytochrome P450, putative [Ricinus communis]
Contig2205	324	324	85	349	428	469	153	4e-45	63/80	78	ref|NP_001050623.1|	Os03g0602300 [Oryza sativa (japonica cultivar-group)] sp|Q8GSQ1.1|C85A1_ORYSJ RecName: Full=Cytochrome P450 85A1; AltName: Full=C6-oxidase; AltName: Full=Dwarf protein; AltName: Full=OsDWARF dbj|BAC45000.1| cytochrome P450 [Oryza sativa Japonica Group] gb|AAT81671.1| cytochrome P450 [Oryza sativa Japonica Group] gb|ABF97501.1| Cytochrome P450 85A1, putative, expressed [Oryza sativa (japonica cult…
Contig3492	300	3	176	542	599	632	103	7e-21	50/58	86	ref|XP_002512609.1|	cytochrome P450, putative [Ricinus communis] gb|EEF50061.1| cytochrome P450, putative [Ricinus communis]
Contig3542	347	3	269	233	321	486	82.4	9e-24	41/89	46	ref|XP_002310224.1|	cytochrome P450 probable campestanol to 6-deoxocathasterone or 6-oxocampestanol to cathasterone [Populus trichocarpa] gb|EEE90674.1| cytochrome P450 probable campestanol to 6-deoxocathasterone or 6-oxocampestanol to cathasterone [Populus trichocarpa]
Contig3647	362	360	70	310	406	491	157	3e-41	66/97	68	dbj|BAF41219.1|	cytochrome P450 [Solanum lycopersicum]
Contig4412	291	3	281	335	426	512	107	6e-22	50/93	53	ref|XP_002511745.1|	cytochrome P450, putative [Ricinus communis] gb|EEF50414.1| cytochrome P450, putative [Ricinus communis]
Contig5524	424	397	2	81	209	530	141	3e-32	84/132	63	dbj|BAA10929.1|	cytochrome P450 like_TBP [Nicotiana tabacum]
Contig5712	346	3	338	387	498	534	188	2e-46	87/112	77	ref|NP_191747.1|	CYP78A9 (CYTOCHROME P450 78A9); monooxygenase/ oxygen binding [Arabidopsis thaliana] dbj|BAA88569.1| cytochrome P450 [Arabidopsis thaliana] emb|CAB71895.1| cytochrome p450 (CYP78A9) [Arabidopsis thaliana] gb|AAL32826.1| cytochrome p450 (CYP78A9) [Arabidopsis thaliana] gb|AAP68330.1| At3g61880 [Arabidopsis thaliana]
Contig6142	470	314	6	45	147	505	204	3e-51	97/103	94	sp|Q96423.1|TCMO_GLYEC	RecName: Full=Trans-cinnamate 4-monooxygenase; AltName: Full=Cinnamic acid 4-hydroxylase; Short=CA4H; Short=C4H; AltName: Full=Cytochrome P450C4H; AltName: Full=Cytochrome P450 73 dbj|BAA13414.1| cytochrome P450 (CYP73A14) [Glycyrrhiza echinata]
Contig6544	322	1	99	477	509	513	55.8	2e-06	23/33	69	sp|O64989.1|C90B1_ARATH	RecName: Full=Cytochrome P450 90B1; AltName: Full=Steroid 22-alpha-hydroxylase; AltName: Full=Protein DWARF 4; Short=Dwarf4 gb|AAC05093.1| steroid 22-alpha-hydroxylase [Arabidopsis thaliana]
Contig6978	433	3	287	411	505	510	130	4e-29	60/95	63	ref|XP_002511293.1|	cytochrome P450, putative [Ricinus communis] gb|EEF51895.1| cytochrome P450, putative [Ricinus communis]
Contig747	394	362	3	23	142	498	160	6e-38	80/120	66	dbj|BAD06417.1|	cytochrome P450 [Asparagus officinalis]
Contig8122	421	421	101	384	492	498	142	1e-32	68/110	61	dbj|BAD06417.1|	cytochrome P450 [Asparagus officinalis]
Contig818	391	124	387	40	127	518	110	4e-23	55/88	62	ref|XP_002531865.1|	cytochrome P450, putative [Ricinus communis] gb|EEF30502.1| cytochrome P450, putative [Ricinus communis]
Contig8552	203	3	155	335	385	511	64.3	5e-12	27/51	52	ref|XP_002320071.1|	cytochrome P450 [Populus trichocarpa] gb|EEE98386.1| cytochrome P450 [Populus trichocarpa]
Contig8607	311	4	306	335	435	512	144	4e-33	64/101	63	ref|XP_002511745.1|	cytochrome P450, putative [Ricinus communis] gb|EEF50414.1| cytochrome P450, putative [Ricinus communis]
Contig914	340	260	90	447	503	511	76.3	1e-17	36/57	63	gb|AAT81751.1|	cytochrome P450, putative [Oryza sativa Japonica Group] dbj|BAF12503.2| Os03g0593600 [Oryza sativa Japonica Group]
Contig945	430	1	156	442	493	508	82	2e-14	35/52	67	gb|ACG29233.1|	cytochrome P450 CYP90B14v2 [Zea mays]
Contig9725	393	115	393	423	515	534	126	8e-37	59/93	63	gb|ACR33787.1|	cytochrome P450 monooxygenase [Zea mays]
GLRWUMC02FI7QD	264	7	141	314	357	503	34.7	0.0004	22/45	48	dbj|BAD16679.1|	cytochrome P450 [Muscari armeniacum] dbj|BAD16680.1| cytochrome P450 [Muscari armeniacum]
GLRWUMC02FJ73L	93	13	90	420	445	525	48.9	0.0002	20/26	76	ref|NP_001056685.1|	Os06g0129900 [Oryza sativa (japonica cultivar-group)] dbj|BAD44798.1| putative cytochrome P450 [Oryza sativa Japonica Group] dbj|BAF18599.1| Os06g0129900 [Oryza sativa Japonica Group] gb|EAY99511.1| hypothetical protein OsI_21481 [Oryza sativa Indica Group] gb|EAZ35701.1| hypothetical protein OsJ_19990 [Oryza sativa Japonica Group] dbj|BAG89808.1| unnamed protein product [Oryza sativa Japonica Gr…
GLRWUMC02FQC0A	178	3	74	177	200	497	38.1	2e-06	17/24	70	ref|NP_193067.3|	CYP71A20; electron carrier/ heme binding / iron ion binding / monooxygenase/ oxygen binding [Arabidopsis thaliana] sp|Q9T0K2.2|C71AK_ARATH RecName: Full=Cytochrome P450 71A20
GLRWUMC02FR3Z6	220	48	182	373	417	503	79	2e-13	32/45	71	dbj|BAD16679.1|	cytochrome P450 [Muscari armeniacum] dbj|BAD16680.1| cytochrome P450 [Muscari armeniacum]
GLRWUMC02G87EA	279	70	276	28	95	503	46.6	0.001	29/69	42	dbj|BAD16679.1|	cytochrome P450 [Muscari armeniacum] dbj|BAD16680.1| cytochrome P450 [Muscari armeniacum]
GLRWUMC02GSAST	113	89	3	80	107	114	48.5	3e-05	24/29	82	ref|NP_173697.1|	CYTC-1 (CYTOCHROME C-1); electron carrier/ heme binding / iron ion binding [Arabidopsis thaliana] sp|O23138.1|CYC2_ARATH RecName: Full=Probable cytochrome c At1g22840 gb|AAB72175.1| cytochrome C [Arabidopsis thaliana] gb|AAL32931.1| cytochrome C [Arabidopsis thaliana] gb|AAM47899.1| cytochrome C [Arabidopsis thaliana] gb|AAM64666.1| putative cytochrome C [Arabidopsis thaliana]
GLRWUMC02GYRA0	162	3	65	314	334	496	36.2	1e-05	15/21	71	ref|XP_002303546.1|	cytochrome P450 [Populus trichocarpa] gb|EEE78525.1| cytochrome P450 [Populus trichocarpa]
GLRWUMC02H2BKF	253	215	105	29	65	528	68.9	1e-24	27/37	72	gb|ACN35721.1|	unknown [Zea mays] gb|ACR33786.1| cytochrome P450 monooxygenase [Zea mays]
GLRWUMC02H5ZTK	125	35	121	414	442	472	55.1	2e-06	23/29	79	ref|XP_002311214.1|	cytochrome P450 probable 6-deoxocathasterone to 6-deoxoteasterone or cathasterone to teasterone [Populus trichocarpa] gb|EEE88581.1| cytochrome P450 probable 6-deoxocathasterone to 6-deoxoteasterone or cathasterone to teasterone [Populus trichocarpa]
GLRWUMC02HBP7Q	226	1	168	437	492	508	97.1	6e-19	42/56	75	gb|ACG29233.1|	cytochrome P450 CYP90B14v2 [Zea mays]
GLRWUMC02HCNEK	186	7	138	161	204	499	68.2	3e-10	29/44	65	gb|AAZ39646.1|	cytochrome P450 monooxygenase [Petunia x hybrida]
GLRWUMC02HIRES	350	2	133	450	493	508	68.6	2e-10	28/44	63	gb|ACG29233.1|	cytochrome P450 CYP90B14v2 [Zea mays]
GLRWUMC02HK7PB	178	177	58	117	156	156	59.7	1e-07	27/40	67	gb|ACV88396.1|	cytochrome p450 monoxygenase [Cucumis sativus]
GLRWUMC02HU8C8	297	2	283	400	492	512	110	4e-23	53/94	56	ref|XP_002511745.1|	cytochrome P450, putative [Ricinus communis] gb|EEF50414.1| cytochrome P450, putative [Ricinus communis]
GLRWUMC02HWI9P	132	5	67	133	153	464	37.7	8e-06	18/21	85	gb|ABG36709.1|	cytochrome P450 CYP85A1 [Nicotiana tabacum]
GLRWUMC02HXH7X	213	5	112	16	51	57	64.3	4e-09	29/36	80	emb|CAA49444.1|	cytochrome P450 [Catharanthus roseus]
GLRWUMC02I2NPQ	260	257	3	312	396	511	86.3	1e-15	43/85	50	ref|NP_182079.1|	CYP76C4; electron carrier/ heme binding / iron ion binding / monooxygenase/ oxygen binding [Arabidopsis thaliana] sp|O64635.1|C76C4_ARATH RecName: Full=Cytochrome P450 76C4 gb|AAC06156.1| putative cytochrome P450 [Arabidopsis thaliana]
GLRWUMC02I7Z1O	169	8	151	15	62	486	78.6	2e-13	34/48	70	ref|XP_002323083.1|	cytochrome P450 [Populus trichocarpa] gb|EEF04844.1| cytochrome P450 [Populus trichocarpa]
GLRWUMC02IBFXE	244	10	216	395	463	523	110	3e-24	48/69	69	ref|NP_001043632.1|	Os01g0627500 [Oryza sativa (japonica cultivar-group)] dbj|BAB19083.1| cytochrome P450-like [Oryza sativa Japonica Group] dbj|BAB19104.1| cytochrome P450-like [Oryza sativa Japonica Group] dbj|BAB85117.1| cytochrome P450 [Oryza sativa Japonica Group] dbj|BAE46801.1| cytochrome P450 monooxygenase [Oryza sativa Japonica Group] dbj|BAF05546.1| Os01g0627500 [Oryza sativa Japonica Group] dbj|BAG95115.1…
GLRWUMC02IDJ31	264	236	138	501	533	534	60.1	4e-09	26/33	78	gb|ACR33787.1|	cytochrome P450 monooxygenase [Zea mays]
GLRWUMC02IKDMY	269	2	169	199	254	490	64.7	3e-09	25/56	44	ref|NP_680111.1|	CYP71A21; electron carrier/ heme binding / iron ion binding / monooxygenase/ oxygen binding [Arabidopsis thaliana] sp|Q9STL2.1|C71AL_ARATH RecName: Full=Cytochrome P450 71A21 emb|CAB41166.1| cytochrome P450-like protein [Arabidopsis thaliana]
GLRWUMC02ITXU1	375	375	280	418	449	512	62	2e-08	25/32	78	ref|XP_002511745.1|	cytochrome P450, putative [Ricinus communis] gb|EEF50414.1| cytochrome P450, putative [Ricinus communis]
GLRWUMC02IY376	404	387	205	397	453	512	75.1	3e-12	39/61	63	ref|XP_002511745.1|	cytochrome P450, putative [Ricinus communis] gb|EEF50414.1| cytochrome P450, putative [Ricinus communis]
GLRWUMC02IY5AJ	314	90	308	268	337	506	67	8e-12	33/73	45	ref|XP_002334340.1|	cytochrome P450 [Populus trichocarpa] gb|EEF08341.1| cytochrome P450 [Populus trichocarpa]
GLRWUMC02J0OTD	169	2	142	513	559	631	53.5	2e-07	23/47	48	ref|XP_628906.1|	NADPH-cytochrome-P450 oxidoreductase [Dictyostelium discoideum AX4] sp|Q54B10.1|REDA_DICDI RecName: Full=NADPH oxidoreductase A gb|EAL60451.1| NADPH-cytochrome-P450 oxidoreductase [Dictyostelium discoideum AX4] gb|ABC70200.1| NADPH-cytochrome-P450 oxidoreductase [Dictyostelium discoideum]
GLRWUMC02JBMPP	313	263	3	5	91	247	95.9	1e-18	44/87	50	ref|XP_002334835.1|	cytochrome P450 [Populus trichocarpa] gb|EEF12256.1| cytochrome P450 [Populus trichocarpa]
GLRWUMC02JBOU8	305	108	305	391	455	536	53.1	2e-10	31/66	46	sp|P48417.1|CP74_LINUS	RecName: Full=Allene oxide synthase, chloroplastic; AltName: Full=Cytochrome P450 74A; AltName: Full=Hydroperoxide dehydrase; Flags: Precursor gb|AAA03353.1| allene oxide synthase [Linum usitatissimum]
GLRWUMC02JIHHS	136	2	136	396	440	706	47	0.0007	25/45	55	dbj|BAG68945.1|	cytochrome P450 reductase [Lotus japonicus]
GLRWUMC02JPXSV	127	126	40	359	387	711	52.8	1e-05	24/29	82	emb|CAQ37789.1|	NADPH:cytochrome P450 reductase [Solenostemon scutellarioides]
GLRWUMC02JV0GA	434	257	3	48	132	491	143	6e-33	65/85	76	ref|XP_002331913.1|	cytochrome P450 [Populus trichocarpa] gb|EEF11716.1| cytochrome P450 [Populus trichocarpa]
Obtusifoliol 14alpha-demethylase
Contig15608	555	1	360	368	487	487	237	5e-61	111/120	92	gb|AAT12274.1|	obtusifoliol 14alpha-demethylase [Solanum chacoense]
Contig9025	335	333	181	437	487	487	100	4e-20	48/51	94	gb|AAT12274.1|	obtusifoliol 14alpha-demethylase [Solanum chacoense]
GLRWUMC02FRI4E	319	163	276	32	69	487	66.2	4e-14	28/38	73	gb|AAL54888.1|AF116915_1	obtusifoliol-14-demethylase [Nicotiana tabacum]
GLRWUMC02G96LH	152	2	88	371	399	490	58.5	1e-10	24/29	82	gb|ABG88963.1|	obtusifoliol 14alpha-demethylase [Avena strigosa]
Aquaporin
Contig11948	388	322	245	30	55	63	40.8	7e-07	19/26	73	emb|CAL07977.1|	aquaporin [Platanus x acerifolia]
Contig12125	387	99	386	1	99	288	182	1e-44	87/99	87	gb|AAF65846.1|AF255796_1	aquaporin 2 [Allium cepa]
Contig2605	516	3	116	265	307	327	47.8	0.0005	27/43	62	dbj|BAF44223.1|	aquaporin [Iris x hollandica]
Contig6535	636	218	583	170	291	291	227	1e-96	112/122	91	gb|AAF65845.1|AF255795_1	aquaporin 1 [Allium cepa]
Contig672	492	283	2	3	99	288	177	4e-43	84/97	86	gb|AAF65846.1|AF255796_1	aquaporin 2 [Allium cepa]
Contig7968	812	187	564	125	250	250	201	5e-68	95/126	75	ref|NP_001048956.1|	Os03g0146100 [Oryza sativa (japonica cultivar-group)] sp|P50156.1|TIP11_ORYSJ RecName: Full=Probable aquaporin TIP1-1; AltName: Full=Tonoplast intrinsic protein 1-1; Short=OsTIP1;1; AltName: Full=rTIP1 gb|AAK98737.1|AC090485_16 Tonoplast intrinsic protein [Oryza sativa Japonica Group] dbj|BAA05017.1| gamma-Tip [Oryza sativa] gb|ABF93961.1| aquaporin TIP-type, putative, expressed [Oryza sativa (ja…
Contig9112	505	504	340	144	198	248	100	1e-29	49/55	89	emb|CAA65186.1|	aquaporin [Helianthus annuus]
Contig9435	477	477	274	221	288	324	100	6e-20	45/68	66	gb|ADD59911.1|	aquaporin [Chimonanthus praecox]
GLRWUMC02FL95B	187	28	129	76	109	120	48.1	3e-09	23/34	67	gb|ABD59792.1|	aquaporin [Arnebia euchroma]
GLRWUMC02FUZ1D	299	244	98	13	61	288	82.4	4e-23	39/49	79	ref|NP_001105027.1|	aquaporin PIP2-6 [Zea mays] sp|Q9ATM5.1|PIP26_MAIZE RecName: Full=Aquaporin PIP2-6; AltName: Full=Plasma membrane intrinsic protein 2-6; AltName: Full=ZmPIP2-6; AltName: Full=ZmPIP2;6 gb|AAK26762.1| plasma membrane integral protein ZmPIP2-6 [Zea mays] gb|ACF84935.1| unknown [Zea mays] gb|ACG36207.1| aquaporin PIP2.4 [Zea mays]
GLRWUMC02ILRBC	124	2	124	97	137	240	62	2e-08	31/41	75	ref|XP_002523679.1|	aquaporin sip2.1, putative [Ricinus communis] gb|EEF38714.1| aquaporin sip2.1, putative [Ricinus communis]
GLRWUMC02IRJQP	87	87	4	73	99	287	49.3	0.0001	24/28	85	ref|XP_002526866.1|	Aquaporin PIP1.3, putative [Ricinus communis] gb|EEF35497.1| Aquaporin PIP1.3, putative [Ricinus communis]
GLRWUMC02JPF6T	123	119	9	149	185	214	50.8	5e-05	22/37	59	gb|ACG34679.1|	aquaporin PIP1.1 [Zea mays]
GLRWUMC02JXERJ	146	1	144	70	117	249	94	5e-18	42/48	87	ref|NP_001105030.1|	tonoplast intrinsic protein2 [Zea mays] sp|Q9ATL9.1|TIP21_MAIZE RecName: Full=Aquaporin TIP2-1; AltName: Full=Tonoplast intrinsic protein 2-1; AltName: Full=ZmTIP2-1; AltName: Full=ZmTIP2;1 gb|AAK26768.1| tonoplast membrane integral protein ZmTIP2-1 [Zea mays]
Thioredoxin
Contig1027	316	1	279	86	177	177	111	2e-23	55/93	59	ref|NP_001117248.1|	ACHT4 (ATYPICAL CYS HIS RICH THIOREDOXIN 4); oxidoreductase, acting on sulfur group of donors, disulfide as acceptor [Arabidopsis thaliana] ref|NP_001117249.1| ACHT4 (ATYPICAL CYS HIS RICH THIOREDOXIN 4); oxidoreductase, acting on sulfur group of donors, disulfide as acceptor [Arabidopsis thaliana] dbj|BAH56776.1| AT1G08570 [Arabidopsis thaliana]
Contig10997	976	581	871	25	121	132	159	4e-42	71/97	73	ref|XP_002528706.1|	Thioredoxin H-type, putative [Ricinus communis] gb|EEF33695.1| Thioredoxin H-type, putative [Ricinus communis]
Contig12646	356	93	356	2	85	262	113	6e-24	54/88	61	ref|NP_001149830.1|	LOC100283457 [Zea mays] gb|ACG36926.1| thioredoxin [Zea mays]
Contig12872	628	263	628	65	186	204	223	6e-89	110/122	90	gb|ACF06466.1|	thioredoxin family Trp26-like protein [Elaeis guineensis]
Contig14262	170	86	163	199	224	262	40.4	8e-12	18/26	69	gb|AAA33400.1|	thioredoxin [Lilium longiflorum]
Contig14809	715	601	368	26	103	132	112	7e-27	49/78	62	gb|ACG35640.1|	thioredoxin H-type 5 [Zea mays]
Contig1497	379	1	102	170	203	262	59.7	2e-12	27/34	79	gb|AAA33400.1|	thioredoxin [Lilium longiflorum]
Contig2687	341	169	2	132	187	296	117	6e-25	53/56	94	ref|XP_002525461.1|	Thioredoxin, putative [Ricinus communis] gb|EEF36951.1| Thioredoxin, putative [Ricinus communis]
Contig409	387	93	332	10	89	120	128	1e-31	57/80	71	gb|ABV71991.1|	thioredoxin h1 [Glycine max]
Contig4295	265	3	263	32	118	162	155	1e-36	74/87	85	ref|NP_001043845.1|	Os01g0675100 [Oryza sativa (japonica cultivar-group)] sp|Q9FR35.1|PRX2C_ORYSJ RecName: Full=Peroxiredoxin-2C; AltName: Full=Peroxiredoxin IIC; AltName: Full=Thioredoxin reductase 2C gb|AAG40130.1|AF203879_1 peroxiredoxin [Oryza sativa] dbj|BAB93323.1| putative thioredoxin peroxidase [Oryza sativa Japonica Group] dbj|BAC01192.1| putative thioredoxin peroxidase [Oryza sativa Japonica Group] dbj|BAF…
Contig4350	367	31	366	1	112	144	186	1e-45	87/112	77	sp|O49856.1|FTRC_SOYBN	RecName: Full=Ferredoxin-thioredoxin reductase catalytic chain, chloroplastic; Short=FTR-C; Flags: Precursor emb|CAA75356.1| ferredoxin thioredoxin reductase precursor [Glycine max]
Contig5676	599	77	244	5	60	120	83.6	1e-31	36/56	64	gb|ABV71991.1|	thioredoxin h1 [Glycine max]
Contig6254	385	89	385	7	104	127	89	2e-16	49/105	46	ref|XP_002519481.1|	Thioredoxin, putative [Ricinus communis] gb|EEF42895.1| Thioredoxin, putative [Ricinus communis]
Contig6767	322	3	308	1	102	125	132	1e-29	61/102	59	gb|AAD33596.1|AF133127_1	thioredoxin h [Hevea brasiliensis]
Contig7117	228	61	225	34	86	288	47	0.0007	26/55	47	gb|ACF06532.1|	thioredoxin peroxidase [Elaeis guineensis]
Contig7389	349	88	2	31	59	140	50.1	4e-12	19/29	65	ref|NP_187483.1|	ATH9 (thioredoxin H-type 9) [Arabidopsis thaliana] ref|NP_001078124.1| ATH9 (thioredoxin H-type 9) [Arabidopsis thaliana] sp|Q9C9Y6.1|TRXH9_ARATH RecName: Full=Thioredoxin H-type 9; Short=Trx-H-9 gb|AAG51342.1|AC012562_3 thioredoxin-like protein; 56513-57227 [Arabidopsis thaliana] gb|AAS49091.1| At3g08710 [Arabidopsis thaliana] dbj|BAE98817.1| thioredoxin-like protein [Arabidopsis thaliana]
Contig740	638	516	193	10	117	120	171	5e-41	76/108	70	gb|ABV71991.1|	thioredoxin h1 [Glycine max]
Contig8870	221	64	177	7	44	127	49.7	6e-09	22/38	57	ref|XP_002519481.1|	Thioredoxin, putative [Ricinus communis] gb|EEF42895.1| Thioredoxin, putative [Ricinus communis]
Contig8884	546	501	316	215	275	275	54.3	6e-10	28/62	45	ref|NP_172333.1|	ACHT4 (ATYPICAL CYS HIS RICH THIOREDOXIN 4); oxidoreductase, acting on sulfur group of donors, disulfide as acceptor [Arabidopsis thaliana] sp|O64654.1|TRXL1_ARATH RecName: Full=Thioredoxin-like 1 gb|AAD35005.1|AF144387_1 thioredoxin-like 1 [Arabidopsis thaliana] gb|AAF99754.1|AC003981_4 F22O13.5 [Arabidopsis thaliana] gb|AAK59444.1| putative thioredoxin [Arabidopsis thaliana] gb|AAL34289.1| puta…
GLRWUMC02FQR6M	195	171	34	405	452	485	56.6	9e-07	26/48	54	ref|NP_001059821.1|	Os07g0524100 [Oryza sativa (japonica cultivar-group)] dbj|BAD30858.1| thioredoxin family-like protein [Oryza sativa Japonica Group] dbj|BAF21735.1| Os07g0524100 [Oryza sativa Japonica Group] dbj|BAG94243.1| unnamed protein product [Oryza sativa Japonica Group] gb|EEC82169.1| hypothetical protein OsI_26259 [Oryza sativa Indica Group] gb|EEE67299.1| hypothetical protein OsJ_24505 [Oryza sativa Japo…
GLRWUMC02GPRRH	201	63	191	148	190	288	85.1	3e-21	40/43	93	gb|ACF06532.1|	thioredoxin peroxidase [Elaeis guineensis]
GLRWUMC02HC8PF	273	16	117	3	36	152	56.6	1e-10	29/34	85	ref|NP_001067727.1|	Os11g0297900 [Oryza sativa (japonica cultivar-group)] gb|AAX96806.1| At3g24730 [Oryza sativa Japonica Group] gb|ABA92797.1| Thioredoxin-like protein 4B, putative, expressed [Oryza sativa (japonica cultivar-group)] dbj|BAF28090.1| Os11g0297900 [Oryza sativa Japonica Group] gb|EAY80688.1| hypothetical protein OsI_35870 [Oryza sativa Indica Group] dbj|BAG90543.1| unnamed protein product [Oryza sativ…
GLRWUMC02IBT59	118	118	8	45	81	177	80.5	6e-14	34/37	91	ref|ZP_06685702.1|	thioredoxin [Achromobacter piechaudii ATCC 43553] gb|EFF77384.1| thioredoxin [Achromobacter piechaudii ATCC 43553]
GLRWUMC02IF0ZW	253	141	1	19	65	144	84.3	4e-15	34/47	72	ref|NP_001148418.1|	thioredoxin H-type [Zea mays] gb|ACG31411.1| thioredoxin H-type [Zea mays]
GLRWUMC02ISTO4	234	3	233	232	308	317	159	1e-37	77/77	100	ref|YP_002554155.1|	thioredoxin reductase [Acidovorax ebreus TPSY] gb|ACM34155.1| thioredoxin reductase [Acidovorax ebreus TPSY]
GLRWUMC02JTMBF	291	182	3	130	189	373	100	6e-20	47/60	78	ref|NP_001078175.1|	ATTDX (TETRATICOPEPTIDE DOMAIN-CONTAINING THIOREDOXIN); oxidoreductase, acting on sulfur group of donors, disulfide as acceptor / protein binding [Arabidopsis thaliana]
Pectinesterase
Contig11139	404	364	164	481	547	547	111	3e-23	53/67	79	ref|XP_002518523.1|	Pectinesterase precursor, putative [Ricinus communis] gb|EEF43910.1| Pectinesterase precursor, putative [Ricinus communis]
Contig14493	200	2	199	296	361	554	111	2e-23	54/66	81	emb|CAA47810.1|	pectinesterase [Pisum sativum]
Contig15029	142	2	142	346	391	543	46.6	0.001	25/47	53	ref|XP_002516192.1|	Pectinesterase PPE8B precursor, putative [Ricinus communis] gb|EEF46194.1| Pectinesterase PPE8B precursor, putative [Ricinus communis]
Contig15865	285	261	61	379	447	529	101	2e-24	48/69	69	ref|XP_002527782.1|	Pectinesterase-1 precursor, putative [Ricinus communis] gb|EEF34592.1| Pectinesterase-1 precursor, putative [Ricinus communis]
Contig698	545	327	193	337	381	383	66.2	2e-21	24/45	53	ref|XP_002514210.1|	Pectinesterase PPE8B precursor, putative [Ricinus communis] gb|EEF48164.1| Pectinesterase PPE8B precursor, putative [Ricinus communis]
Contig8166	515	2	379	455	580	580	237	3e-61	106/126	84	gb|ABJ99594.1|	pectinesterase inhibitor [Lycoris aurea]
Contig7875	492	492	100	346	476	529	196	1e-51	87/131	66	ref|XP_002527782.1|	Pectinesterase-1 precursor, putative [Ricinus communis] gb|EEF34592.1| Pectinesterase-1 precursor, putative [Ricinus communis]
GLRWUMC02GKPRO	109	1	72	302	325	547	46.2	2e-05	21/24	87	ref|NP_180212.1|	pectinesterase family protein [Arabidopsis thaliana] sp|O48711.1|PME12_ARATH RecName: Full=Probable pectinesterase/pectinesterase inhibitor 12; Includes: RecName: Full=Pectinesterase inhibitor 12; AltName: Full=Pectin methylesterase inhibitor 12; Includes: RecName: Full=Pectinesterase 12; Short=PE 12; AltName: Full=Pectin methylesterase 12; Short=AtPME12; Flags: Precursor gb|AAC14493.1| putative …
GLRWUMC02GO2H8	325	1	273	293	383	383	184	3e-45	83/91	91	ref|XP_002514210.1|	Pectinesterase PPE8B precursor, putative [Ricinus communis] gb|EEF48164.1| Pectinesterase PPE8B precursor, putative [Ricinus communis]
GLRWUMC02HIFQP	164	163	56	164	199	566	55.1	3e-06	22/36	61	ref|XP_002523112.1|	Pectinesterase-2 precursor, putative [Ricinus communis] gb|EEF39297.1| Pectinesterase-2 precursor, putative [Ricinus communis]
GLRWUMC02HYMG6	258	229	167	9	29	317	38.1	0.0004	16/21	76	ref|NP_566842.1|	pectinesterase family protein [Arabidopsis thaliana] sp|Q9LVQ0.1|PME31_ARATH RecName: Full=Pectinesterase 31; Short=PE 31; AltName: Full=Pectin methylesterase 31; Short=AtPME31 dbj|BAB01985.1| pectin methylesterase-like protein [Arabidopsis thaliana] gb|AAL49785.1| putative pectinesterase [Arabidopsis thaliana] gb|AAM20211.1| putative pectinesterase [Arabidopsis thaliana] gb|AAM60992.1| putative …
GLRWUMC02IORN3	159	2	106	265	299	309	60.5	7e-08	28/35	80	ref|NP_001151907.1|	pectinesterase-2 [Zea mays] gb|ACG44896.1| pectinesterase-2 precursor [Zea mays]
Endo-beta mannanase
Contig14341	560	203	337	51	95	433	65.9	1e-15	28/45	62	gb|ACN78662.1|	endo-beta-mannanase [Actinidia arguta]
Contig5895	321	7	150	362	409	410	74.7	3e-12	31/48	64	gb|ABG88068.1|	endo-1,4-beta-mannanase [Glycine max]
Contig1579	414	2	337	255	361	428	110	4e-25	55/112	49	gb|ABF69949.1|	(1-4)-beta-mannan endohydrolase (mannan endo-1,4-beta-mannosidase), putative [Musa acuminata]
GLRWUMC02FGA48	371	2	223	335	408	410	84.7	3e-15	38/74	51	gb|AAN34823.1|	endo-beta-mannanase [Daucus carota]
GLRWUMC02GMBQX	136	135	1	309	353	407	61.2	4e-08	27/45	60	sp|Q6Z310.2|MAN9_ORYSJ	RecName: Full=Putative mannan endo-1,4-beta-mannosidase 9; AltName: Full=Beta-mannanase 9; AltName: Full=Endo-beta-1,4-mannanase 9; AltName: Full=OsMan9; AltName: Full=OsMANP; Flags: Precursor gb|EAY87657.1| hypothetical protein OsI_09068 [Oryza sativa Indica Group] gb|EAZ24735.1| hypothetical protein OsJ_08506 [Oryza sativa Japonica Group] dbj|BAF10140.2| Os02g0766900 [Oryza sativa Japonica Grou…
Ubiquitin extension protein
Contig10762	491	489	208	63	156	156	139	1e-31	68/94	72	gb|ACF06479.1|	ubiquitin extension protein-like protein [Elaeis guineensis]
Contig15022	364	364	254	30	66	153	77.8	4e-13	37/37	100	gb|ADF36485.1|	ubiquitin extension protein [Ageratina adenophora]
Contig1506	172	3	71	46	68	153	50.1	9e-05	23/23	100	gb|ADF36485.1|	ubiquitin extension protein [Ageratina adenophora]
Contig1951	358	356	261	39	70	153	66.6	9e-10	32/32	100	gb|ADF36485.1|	ubiquitin extension protein [Ageratina adenophora]
Contig2117	472	3	284	63	156	156	139	1e-31	67/94	71	gb|ACF06479.1|	ubiquitin extension protein-like protein [Elaeis guineensis]
Contig3378	493	491	210	63	156	156	139	1e-31	68/94	72	gb|ACF06479.1|	ubiquitin extension protein-like protein [Elaeis guineensis]
Contig4055	474	3	284	63	156	156	139	1e-31	67/94	71	gb|ACF06479.1|	ubiquitin extension protein-like protein [Elaeis guineensis]
Contig5058	348	317	183	112	156	156	99.4	1e-19	42/45	93	gb|ACF06479.1|	ubiquitin extension protein-like protein [Elaeis guineensis]
Contig5146	591	478	308	100	156	156	115	3e-24	51/57	89	gb|ACF06479.1|	ubiquitin extension protein-like protein [Elaeis guineensis]
Contig5200	283	281	210	133	156	156	56.6	9e-07	22/24	91	gb|ACF06479.1|	ubiquitin extension protein-like protein [Elaeis guineensis]
Contig5651	488	1	285	62	156	156	139	1e-31	67/95	70	gb|ACF06479.1|	ubiquitin extension protein-like protein [Elaeis guineensis]
Contig6532	386	1	285	62	156	156	140	4e-32	68/95	71	gb|ACF06479.1|	ubiquitin extension protein-like protein [Elaeis guineensis]
Contig8578	333	332	201	113	156	156	100	6e-20	43/44	97	gb|ACF06479.1|	ubiquitin extension protein-like protein [Elaeis guineensis]
Contig866	629	67	534	1	156	156	256	9e-67	128/156	82	gb|ACF06479.1|	ubiquitin extension protein-like protein [Elaeis guineensis]
Contig9324	588	2	286	62	156	156	139	1e-31	67/95	70	gb|ACF06479.1|	ubiquitin extension protein-like protein [Elaeis guineensis]
GLRWUMC02F045I	132	20	112	16	46	179	48.1	0.0003	22/31	70	gb|ABK42077.1|	ubiquitin extension protein [Capsicum annuum]
GLRWUMC02GASDI	72	3	68	55	76	153	47	0.0007	22/22	100	gb|ADF36485.1|	ubiquitin extension protein [Ageratina adenophora]
GLRWUMC02HL75E	428	312	208	122	156	156	80.9	4e-20	33/35	94	gb|ACF06479.1|	ubiquitin extension protein-like protein [Elaeis guineensis]
GLRWUMC02HSYVR	328	2	82	44	70	153	53.5	8e-06	26/27	96	gb|ADF36485.1|	ubiquitin extension protein [Ageratina adenophora]
GLRWUMC02IG633	166	84	164	45	71	153	57	7e-07	27/27	100	gb|ADF36485.1|	ubiquitin extension protein [Ageratina adenophora]
GLRWUMC02INW85	78	2	76	51	75	153	53.1	1e-05	25/25	100	gb|ADF36485.1|	ubiquitin extension protein [Ageratina adenophora]
GLRWUMC02J0D4G	364	364	227	23	68	153	95.5	2e-18	46/46	100	gb|ADF36485.1|	ubiquitin extension protein [Ageratina adenophora]
GLRWUMC02J5LT6	378	377	150	82	156	156	69.7	1e-10	39/78	50	gb|ACF06479.1|	ubiquitin extension protein-like protein [Elaeis guineensis]
Beta 1,3 glucanase
Contig10257	200	68	187	24	63	340	71.6	3e-11	30/40	75	gb|ABJ98942.1|	beta-1,3-glucanase [Musa x paradisiaca]
Contig1469	415	367	278	270	299	336	47.4	1e-11	19/30	63	gb|AAD10384.1|	beta-1,3-glucanase precursor [Oryza sativa Japonica Group]
Contig15333	589	206	535	63	173	340	116	9e-38	59/112	52	gb|ABJ98942.1|	beta-1,3-glucanase [Musa x paradisiaca]
Contig1819	397	327	1	63	173	340	111	1e-27	59/111	53	gb|ABJ98942.1|	beta-1,3-glucanase [Musa x paradisiaca]
Contig1922	581	3	434	192	335	337	199	1e-49	96/144	66	gb|ABD85024.1|	beta-1,3-glucanase [Lilium hybrid division VII]
Contig9167	540	3	437	190	331	334	127	4e-28	69/149	46	gb|AAU11328.1|	beta-1,3-glucanase 2a [Hordeum vulgare]
Contig9417	308	89	217	26	68	238	67	1e-19	32/43	74	gb|ACF06491.1|	endo-1,3;1,4-beta-D-glucanase [Elaeis guineensis]
Contig9616	580	580	371	418	487	488	113	1e-23	50/70	71	ref|NP_001048260.1|	Os02g0771700 [Oryza sativa (japonica cultivar-group)] dbj|BAD16854.1| putative beta-1,3-glucanase precursor [Oryza sativa Japonica Group] dbj|BAD16859.1| putative beta-1,3-glucanase precursor [Oryza sativa Japonica Group] dbj|BAF10174.1| Os02g0771700 [Oryza sativa Japonica Group] dbj|BAG86736.1| unnamed protein product [Oryza sativa Japonica Group] gb|EEC74084.1| hypothetical protein OsI_09107 [O…
Contig6893	647	645	391	536	620	626	167	6e-40	75/85	88	gb|AAR14129.1|	exo-beta-glucanase [Lilium longiflorum]
GLRWUMC02GKIP6	486	2	445	173	316	324	76.6	9e-13	57/155	36	dbj|BAA21111.1|	endo-1,4-beta-glucanase [Gossypium hirsutum]
GLRWUMC02HVQ6K	339	245	9	108	187	337	97.4	8e-22	51/81	62	gb|ABD85024.1|	beta-1,3-glucanase [Lilium hybrid division VII]
GLRWUMC02I7L91	355	354	10	214	328	433	189	1e-46	85/115	73	ref|NP_001058028.1|	Os06g0607000 [Oryza sativa (japonica cultivar-group)] dbj|BAD36114.1| putative elicitor inducible beta-1,3-glucanase [Oryza sativa Japonica Group] dbj|BAF19942.1| Os06g0607000 [Oryza sativa Japonica Group] dbj|BAH00323.1| unnamed protein product [Oryza sativa Japonica Group] gb|EEC80942.1| hypothetical protein OsI_23647 [Oryza sativa Indica Group] gb|EEE65989.1| hypothetical protein OsJ_21921 [Or…
GLRWUMC02JJRYC	315	1	123	122	162	239	72	6e-31	33/41	80	ref|XP_002524812.1|	endo-1,3-1,4-beta-d-glucanase, putative [Ricinus communis] gb|EEF37655.1| endo-1,3-1,4-beta-d-glucanase, putative [Ricinus communis]
GLRWUMC02GKIP6	486	2	445	173	316	324	76.6	9e-13	57/155	36	dbj|BAA21111.1|	endo-1,4-beta-glucanase [Gossypium hirsutum]
Chalcone-flavanone isomerase
Contig13879	466	3	233	110	186	209	95.1	1e-25	46/77	59	gb|ACF06497.1|	chalcone-flavanone isomerase [Elaeis guineensis]
Contig574	372	314	3	4	107	209	162	2e-38	78/104	75	gb|ACF06497.1|	chalcone-flavanone isomerase [Elaeis guineensis]
GLRWUMC02IPRX8	356	355	284	48	71	234	45.8	0.0005	19/24	79	gb|ACQ41836.1|	chalcone-flavanone isomerase [Elaeis oleifera]
Flavanone 3-hydroxylase
Contig881	422	422	141	199	313	314	103	9e-21	54/116	46	ref|XP_002515914.1|	Flavonol synthase/flavanone 3-hydroxylase, putative [Ricinus communis] gb|EEF46334.1| Flavonol synthase/flavanone 3-hydroxylase, putative [Ricinus communis]
Contig8959	707	97	288	207	270	335	127	3e-66	58/64	90	gb|AAO63023.1|	flavonol synthase [Allium cepa]
Contig4339	468	454	284	309	365	370	59.7	1e-07	27/57	47	dbj|BAD86791.1|	Flavanone 3-hydroxylase [Iris x hollandica]
Contig881	422	422	141	199	313	314	103	9e-21	54/116	46	ref|XP_002515914.1|	Flavonol synthase/flavanone 3-hydroxylase, putative [Ricinus communis] gb|EEF46334.1| Flavonol synthase/flavanone 3-hydroxylase, putative [Ricinus communis]
Contig4339	468	454	284	309	365	370	59.7	1e-07	27/57	47	dbj|BAD86791.1|	Flavanone 3-hydroxylase [Iris x hollandica]
Contig7632	448	56	409	1	118	329	188	2e-46	85/118	72	gb|AAF34802.1|AF228663_1	putative flavonol synthase-like protein [Euphorbia esula]
GLRWUMC02F60S1	317	3	269	226	314	314	95.1	2e-18	41/89	46	ref|XP_002515914.1|	Flavonol synthase/flavanone 3-hydroxylase, putative [Ricinus communis] gb|EEF46334.1| Flavonol synthase/flavanone 3-hydroxylase, putative [Ricinus communis]
GLRWUMC02FE8Q2	98	7	96	292	320	363	47.8	0.0004	22/30	73	dbj|BAD34459.1|	flavanone 3-hydroxylase [Eustoma grandiflorum]
GLRWUMC02FMTIL	300	10	201	251	314	316	55.8	2e-06	25/64	39	ref|XP_002515925.1|	Flavonol synthase/flavanone 3-hydroxylase, putative [Ricinus communis] gb|EEF46345.1| Flavonol synthase/flavanone 3-hydroxylase, putative [Ricinus communis]
GLRWUMC02HKOV4	387	21	230	221	290	316	89.7	1e-16	39/70	55	ref|XP_002515925.1|	Flavonol synthase/flavanone 3-hydroxylase, putative [Ricinus communis] gb|EEF46345.1| Flavonol synthase/flavanone 3-hydroxylase, putative [Ricinus communis]
GLRWUMC02HXQHQ	277	8	121	30	68	336	52.4	4e-14	23/39	58	ref|XP_002513987.1|	Flavonol synthase/flavanone 3-hydroxylase, putative [Ricinus communis] gb|EEF48570.1| Flavonol synthase/flavanone 3-hydroxylase, putative [Ricinus communis]
GLRWUMC02F60S1	317	3	269	226	314	314	95.1	2e-18	41/89	46	ref|XP_002515914.1|	Flavonol synthase/flavanone 3-hydroxylase, putative [Ricinus communis] gb|EEF46334.1| Flavonol synthase/flavanone 3-hydroxylase, putative [Ricinus communis]
GLRWUMC02FE8Q2	98	7	96	292	320	363	47.8	0.0004	22/30	73	dbj|BAD34459.1|	flavanone 3-hydroxylase [Eustoma grandiflorum]
GLRWUMC02FMTIL	300	10	201	251	314	316	55.8	2e-06	25/64	39	ref|XP_002515925.1|	Flavonol synthase/flavanone 3-hydroxylase, putative [Ricinus communis] gb|EEF46345.1| Flavonol synthase/flavanone 3-hydroxylase, putative [Ricinus communis]
GLRWUMC02HKOV4	387	21	230	221	290	316	89.7	1e-16	39/70	55	ref|XP_002515925.1|	Flavonol synthase/flavanone 3-hydroxylase, putative [Ricinus communis] gb|EEF46345.1| Flavonol synthase/flavanone 3-hydroxylase, putative [Ricinus communis]
GLRWUMC02HXQHQ	277	8	121	30	68	336	52.4	4e-14	23/39	58	ref|XP_002513987.1|	Flavonol synthase/flavanone 3-hydroxylase, putative [Ricinus communis] gb|EEF48570.1| Flavonol synthase/flavanone 3-hydroxylase, putative [Ricinus communis]
GLRWUMC02J07VX	392	385	74	166	267	369	179	3e-51	89/104	85	dbj|BAE79203.1|	flavanone 3-hidroxylase [Lilium speciosum]
GLRWUMC02J07VX	392	385	74	166	267	369	179	3e-51	89/104	85	dbj|BAE79203.1|	flavanone 3-hidroxylase [Lilium speciosum]
Chalcone synthase
Contig13487	772	2	418	216	354	391	227	6e-60	106/139	76	ref|XP_002303819.1|	chalcone synthase [Populus trichocarpa] gb|EEE78798.1| chalcone synthase [Populus trichocarpa]
Contig13797	831	400	2	118	250	389	233	1e-112	111/133	83	gb|ABS76146.1|	naringenin-chalcone synthase [Elaeis oleifera]
Contig14631	332	331	260	334	357	394	46.6	7e-10	21/24	87	gb|AAQ19319.1|	chalcone synthase [Thinopyrum ponticum]
Contig14856	234	3	200	186	251	389	102	1e-20	45/66	68	sp|P51081.1|CHSA_PEA	RecName: Full=Chalcone synthase 1A; AltName: Full=Naringenin-chalcone synthase 1A emb|CAA56316.1| naringenin-chalcone synthase [Pisum sativum]
Contig14930	782	138	530	111	240	240	169	1e-55	85/131	64	gb|ABI33225.1|	chalcone isomerase [Camellia sinensis]
Contig2465	778	776	252	180	354	389	257	6e-72	126/175	72	gb|ABS76146.1|	naringenin-chalcone synthase [Elaeis oleifera]
Contig4461	399	361	197	6	60	395	67.4	5e-11	30/55	54	gb|ABD24244.1|	chalcone synthase [Abies alba]
Contig5050	293	77	157	1	27	398	43.1	4e-11	19/27	70	gb|ADF57184.1|	chalcone synthase [Siraitia grosvenorii]
Contig5397	366	284	3	5	98	391	158	2e-37	75/94	79	gb|ABE01413.1|	chalcone synthase [Anthurium andraeanum]
Contig7327	168	78	164	6	34	388	48.9	0.0002	22/29	75	gb|ABF68859.1|	chalcone synthase [Cardamine acris] gb|ABF68863.1| chalcone synthase [Cardamine pratensis] gb|ABF68872.1| chalcone synthase [Cardamine acris] gb|ABF68877.1| chalcone synthase [Cardamine crassifolia]
Contig7709	759	383	592	318	387	390	99	2e-57	50/70	71	dbj|BAE53636.1|	chalcone synthase [Iris germanica]
Contig8572	252	2	235	66	143	240	112	1e-23	50/78	64	gb|ABI33225.1|	chalcone isomerase [Camellia sinensis]
Contig8755	214	87	212	5	46	391	55.5	2e-06	26/42	61	gb|ABE01413.1|	chalcone synthase [Anthurium andraeanum]
GLRWUMC02I57WS	353	2	178	311	368	391	82.8	1e-15	42/59	71	emb|CAH61575.1|	chalcone synthase [Dictamnus albus]
GLRWUMC02IC7VR	159	3	158	6	57	236	83.2	9e-15	40/52	76	dbj|BAF96941.1|	chalcone synthase [Rhododendron x pulchrum]
GLRWUMC02JPD2B	320	76	309	292	394	396	77.4	4e-16	48/103	46	sp|O04220.1|CHSY_CHRAE	RecName: Full=Chalcone synthase; AltName: Full=Naringenin-chalcone synthase gb|AAB54075.1| naringenin-chalcone synthase [Chrysosplenium americanum]
GLRWUMC02JV0P5	273	273	1	121	211	389	159	1e-37	77/91	84	gb|ABS76146.1|	naringenin-chalcone synthase [Elaeis oleifera]
Dihydroflavonol reductase
GLRWUMC02F0S9D	212	4	186	135	194	422	85.9	2e-16	42/62	67	dbj|BAH98155.1|	dihydroflavonol 4-reductase [Tulipa gesneriana]
GLRWUMC02JSBVY	157	3	86	87	114	322	48.9	0.0002	23/28	82	ref|NP_001148831.1|	LOC100282448 [Zea mays] gb|ACG33054.1| dihydroflavonol-4-reductase [Zea mays]
Contig11283	204	91	2	298	327	390	49.7	3e-07	19/30	63	ref|XP_002524372.1|	Flavonol 4'-sulfotransferase, putative [Ricinus communis] gb|EEF37983.1| Flavonol 4'-sulfotransferase, putative [Ricinus communis]
Contig2130	806	1	390	84	213	389	261	1e-125	123/130	94	gb|AAK68820.1|	similar to dihydroflavonol reductase [Arabidopsis thaliana]
Expansins
Contig11846	425	384	109	35	126	255	154	9e-52	65/92	70	ref|XP_002515144.1|	Alpha-expansin 8 precursor, putative [Ricinus communis] gb|EEF47128.1| Alpha-expansin 8 precursor, putative [Ricinus communis]
Contig174	591	2	160	182	234	245	109	2e-22	49/53	92	gb|AAF35901.1|AF230332_1	expansin 2 [Zinnia violacea]
Contig4559	639	1	327	151	259	259	205	3e-51	94/109	86	gb|ACK36943.1|	expansin [Annona cherimola]
Contig5320	620	495	1	30	194	259	295	2e-78	135/165	81	gb|ACK43222.1|	expansin 2 [Ziziphus jujuba]
Contig5342	316	217	20	116	181	252	139	3e-35	62/66	93	ref|XP_002520863.1|	Alpha-expansin 8 precursor, putative [Ricinus communis] gb|EEF41572.1| Alpha-expansin 8 precursor, putative [Ricinus communis]
Contig5738	328	263	325	69	89	253	48.9	1e-19	20/21	95	gb|ACA05166.1|	expansin 3 [Dimocarpus longan]
Contig823	484	2	160	182	234	245	109	9e-23	49/53	92	gb|AAF35901.1|AF230332_1	expansin 2 [Zinnia violacea]
Contig8589	186	29	172	6	53	261	75.1	3e-12	34/48	70	gb|ABA64550.1|	expansin-like protein precursor [Solanum lycopersicum]
Pectin methylesterase
Contig10105	574	3	269	427	515	565	161	5e-54	74/89	83	gb|ACQ85264.1|	pectin methylesterase [Musa acuminata AAA Group]
Contig11139	404	364	164	481	547	547	111	3e-23	53/67	79	ref|XP_002518523.1|	Pectinesterase precursor, putative [Ricinus communis] gb|EEF43910.1| Pectinesterase precursor, putative [Ricinus communis]
Contig11301	603	1	603	225	425	565	313	1e-83	153/201	76	gb|ACQ85264.1|	pectin methylesterase [Musa acuminata AAA Group]
Contig12303	323	301	143	512	564	565	69.7	1e-10	32/53	60	gb|ACQ85264.1|	pectin methylesterase [Musa acuminata AAA Group]
Contig14493	200	2	199	296	361	554	111	2e-23	54/66	81	emb|CAA47810.1|	pectinesterase [Pisum sativum]
Contig15029	142	2	142	346	391	543	46.6	0.001	25/47	53	ref|XP_002516192.1|	Pectinesterase PPE8B precursor, putative [Ricinus communis] gb|EEF46194.1| Pectinesterase PPE8B precursor, putative [Ricinus communis]
Contig15865	285	261	61	379	447	529	101	2e-24	48/69	69	ref|XP_002527782.1|	Pectinesterase-1 precursor, putative [Ricinus communis] gb|EEF34592.1| Pectinesterase-1 precursor, putative [Ricinus communis]
Contig2733	586	42	500	377	529	529	243	9e-63	111/153	72	gb|ACJ02103.1|	pectin methylesterase [Oncidium Gower Ramsey]
Contig6085	321	6	320	272	376	529	191	2e-47	90/105	85	ref|XP_002527782.1|	Pectinesterase-1 precursor, putative [Ricinus communis] gb|EEF34592.1| Pectinesterase-1 precursor, putative [Ricinus communis]
Contig698	545	327	193	337	381	383	66.2	2e-21	24/45	53	ref|XP_002514210.1|	Pectinesterase PPE8B precursor, putative [Ricinus communis] gb|EEF48164.1| Pectinesterase PPE8B precursor, putative [Ricinus communis]
Contig7875	492	492	100	346	476	529	196	1e-51	87/131	66	ref|XP_002527782.1|	Pectinesterase-1 precursor, putative [Ricinus communis] gb|EEF34592.1| Pectinesterase-1 precursor, putative [Ricinus communis]
Contig8166	515	2	379	455	580	580	237	3e-61	106/126	84	gb|ABJ99594.1|	pectinesterase inhibitor [Lycoris aurea]
GLRWUMC02F19C4	262	10	186	356	398	449	64.7	3e-09	28/59	47	ref|XP_002513692.1|	pectin acetylesterase, putative [Ricinus communis] gb|EEF49095.1| pectin acetylesterase, putative [Ricinus communis]
GLRWUMC02GKPRO	109	1	72	302	325	547	46.2	2e-05	21/24	87	ref|NP_180212.1|	pectinesterase family protein [Arabidopsis thaliana] sp|O48711.1|PME12_ARATH RecName: Full=Probable pectinesterase/pectinesterase inhibitor 12; Includes: RecName: Full=Pectinesterase inhibitor 12; AltName: Full=Pectin methylesterase inhibitor 12; Includes: RecName: Full=Pectinesterase 12; Short=PE 12; AltName: Full=Pectin methylesterase 12; Short=AtPME12; Flags: Precursor gb|AAC14493.1| putative …
GLRWUMC02GO2H8	325	1	273	293	383	383	184	3e-45	83/91	91	ref|XP_002514210.1|	Pectinesterase PPE8B precursor, putative [Ricinus communis] gb|EEF48164.1| Pectinesterase PPE8B precursor, putative [Ricinus communis]
GLRWUMC02HIFQP	164	163	56	164	199	566	55.1	3e-06	22/36	61	ref|XP_002523112.1|	Pectinesterase-2 precursor, putative [Ricinus communis] gb|EEF39297.1| Pectinesterase-2 precursor, putative [Ricinus communis]
GLRWUMC02HYMG6	258	229	167	9	29	317	38.1	0.0004	16/21	76	ref|NP_566842.1|	pectinesterase family protein [Arabidopsis thaliana] sp|Q9LVQ0.1|PME31_ARATH RecName: Full=Pectinesterase 31; Short=PE 31; AltName: Full=Pectin methylesterase 31; Short=AtPME31 dbj|BAB01985.1| pectin methylesterase-like protein [Arabidopsis thaliana] gb|AAL49785.1| putative pectinesterase [Arabidopsis thaliana] gb|AAM20211.1| putative pectinesterase [Arabidopsis thaliana] gb|AAM60992.1| putative …
GLRWUMC02IORN3	159	2	106	265	299	309	60.5	7e-08	28/35	80	ref|NP_001151907.1|	pectinesterase-2 [Zea mays] gb|ACG44896.1| pectinesterase-2 precursor [Zea mays]
Polygalacturonase/inhibitor prtoein
Contig1038	826	816	265	101	307	329	128	6e-32	83/208	39	dbj|BAB83521.1|	polygalacturonase-inhibitor protein [Citrus sp. cv. Sainumphung]
Contig10891	461	234	305	279	302	307	38.1	5e-05	15/24	62	gb|ABA29012.1|	polygalacturonase inhibitor [Solanum palustre]
Contig11376	652	36	374	194	305	327	111	5e-23	60/113	53	dbj|BAA31843.1|	polygalacturonase inhibitor (PGIP) [Citrus iyo]
Contig11822	591	2	379	203	328	328	135	3e-30	70/127	55	ref|NP_001147228.1|	polygalacturonase inhibitor 1 [Zea mays] gb|ACG26235.1| polygalacturonase inhibitor 1 precursor [Zea mays]
Contig12494	676	8	490	174	331	332	123	2e-26	75/162	46	gb|ACA66126.1|	polygalacturonase inhibiting protein 1 [Chorispora bungeana]
Contig13183	754	190	465	215	305	337	75.5	1e-21	42/92	45	emb|CAP07571.1|	putative polygalacturonase-inhibiting protein 1 precursor [Triticum turgidum subsp. durum]
Contig13490	189	184	2	27	89	339	50.4	7e-05	28/63	44	ref|NP_001054403.1|	Os05g0104600 [Oryza sativa (japonica cultivar-group)] gb|AAS88837.1| putative polygalacturonase inhibitor [Oryza sativa Japonica Group] dbj|BAF16317.1| Os05g0104600 [Oryza sativa Japonica Group] emb|CAJ55693.1| polygalacturonase inhibiting protein 3 [Oryza sativa] gb|EEE62019.1| hypothetical protein OsJ_16801 [Oryza sativa Japonica Group]
Contig13554	184	3	161	86	138	326	60.8	5e-08	28/53	52	gb|AAP41199.1|	polygalacturonase-inhibiting protein [Cucumis melo]
Contig14230	228	6	188	153	213	250	79.3	1e-13	36/61	59	gb|AAK43443.1|	polygalacturonase inhibitor protein [Frangula californica]
Contig1479	514	510	184	223	328	328	88.6	2e-16	51/109	46	ref|NP_001147228.1|	polygalacturonase inhibitor 1 [Zea mays] gb|ACG26235.1| polygalacturonase inhibitor 1 precursor [Zea mays]
Contig14825	515	47	331	237	328	329	73.9	9e-15	43/95	45	dbj|BAB83521.1|	polygalacturonase-inhibitor protein [Citrus sp. cv. Sainumphung]
Contig1647	292	244	32	59	131	330	47.8	1e-05	28/73	38	gb|ACD93187.1|	polygalacturonase-inhibiting protein [Gossypium hirsutum]
Contig2617	467	140	466	27	134	333	77.4	5e-13	42/110	38	gb|ACP28848.1|	polygalacturonase-inhibiting protein [Vitis berlandieri x Vitis riparia]
Contig3413	738	95	583	167	330	330	161	7e-38	84/165	50	gb|AAB19212.1|	polygalacturonase-inhibiting protein [Malus x domestica] gb|ABA26937.1| polygalacturonase-inhibiting protein [Malus x domestica]
Contig3434	345	142	279	88	133	342	47.4	0.0002	22/46	47	gb|AAM94867.1|	polygalacturonase inhibitor protein [Brassica napus] gb|AAM94868.1| polygalacturonase inhibitor protein [Brassica napus] gb|ABX46548.1| polygalacturonase inhibitor protein 1 [Brassica napus]
Contig3546	300	300	4	9	104	332	67.8	4e-10	45/101	44	emb|CAF04489.1|	putative polygalacturonase-inhibiting protein [synthetic construct]
Contig4117	368	360	202	284	332	333	65.1	3e-09	30/53	56	emb|CAH10215.1|	polygalacturonase inhibiting protein [Phaseolus vulgaris]
Contig5837	383	1	324	209	316	330	135	2e-30	63/108	58	gb|ACJ65215.1|	polygalacturonase-inhibiting protein [Malus hupehensis]
Contig6433	806	216	509	211	306	330	89.7	6e-27	47/98	47	gb|ACJ65215.1|	polygalacturonase-inhibiting protein [Malus hupehensis]
Contig6796	603	11	544	127	328	329	155	3e-36	92/203	45	dbj|BAB83521.1|	polygalacturonase-inhibitor protein [Citrus sp. cv. Sainumphung]
Contig8446	555	1	261	245	331	331	135	3e-30	58/87	66	gb|AAR15145.1|	polygalacturonase-inhibiting protein [Eucalyptus grandis]
Contig8974	633	38	448	197	331	334	80.1	2e-13	49/138	35	emb|CAI99392.1|	polygalacturonase inhibiting protein precursor [Glycine max]
Contig9509	221	2	220	157	228	250	76.6	9e-13	38/73	52	gb|AAK43460.1|	polygalacturonase inhibitor protein [Stephanandra chinensis] gb|AAK43461.1| polygalacturonase inhibitor protein [Stephanandra chinensis]
GLRWUMC02F1MKN	308	292	122	272	328	328	75.1	3e-12	32/57	56	ref|NP_001147228.1|	polygalacturonase inhibitor 1 [Zea mays] gb|ACG26235.1| polygalacturonase inhibitor 1 precursor [Zea mays]
GLRWUMC02F4HGZ	276	2	202	250	317	329	80.1	1e-15	44/70	62	dbj|BAB78473.1|	polygalacturonase-inhibiting protein [Citrus jambhiri]
GLRWUMC02F5P0A	277	2	115	280	317	328	48.5	0.0003	21/38	55	ref|NP_001147228.1|	polygalacturonase inhibitor 1 [Zea mays] gb|ACG26235.1| polygalacturonase inhibitor 1 precursor [Zea mays]
GLRWUMC02FFLO3	205	197	12	165	226	326	68.6	2e-10	40/63	63	gb|AAP41199.1|	polygalacturonase-inhibiting protein [Cucumis melo]
GLRWUMC02FJQTV	305	280	161	23	62	307	74.3	3e-15	32/40	80	gb|ABG34278.1|	polygalacturonase [Eucalyptus globulus subsp. globulus]
GLRWUMC02H4IXE	338	198	25	103	161	327	50.1	2e-06	27/59	45	dbj|BAA29056.1|	Polygalacturonase-inhibiting protein [Citrus sp. cv. Sainumphung]
GLRWUMC02HGU04	363	4	309	225	326	328	118	3e-25	61/103	59	ref|NP_001147228.1|	polygalacturonase inhibitor 1 [Zea mays] gb|ACG26235.1| polygalacturonase inhibitor 1 precursor [Zea mays]
GLRWUMC02HUKTA	309	305	243	307	327	331	46.6	0.001	18/21	85	gb|AAR15145.1|	polygalacturonase-inhibiting protein [Eucalyptus grandis]
GLRWUMC02IFGLS	278	3	197	344	408	484	120	2e-27	56/65	86	gb|ABV25002.1|	polygalacturonase 5 [Oncidium Gower Ramsey]
GLRWUMC02IMCHV	360	5	232	251	325	328	74.7	3e-14	38/76	50	ref|NP_001147228.1|	polygalacturonase inhibitor 1 [Zea mays] gb|ACG26235.1| polygalacturonase inhibitor 1 precursor [Zea mays]
GLRWUMC02J1CPM	254	14	208	219	282	332	70.5	6e-11	35/65	53	ref|NP_001060032.1|	Os07g0568700 [Oryza sativa (japonica cultivar-group)] sp|Q8GT95.1|PGIP1_ORYSJ RecName: Full=Polygalacturonase inhibitor 1; AltName: Full=Polygalacturonase-inhibiting protein 1; Short=PGIP-1; AltName: Full=Floral organ regulator 1; Flags: Precursor gb|AAO17320.1|AF466357_1 floral organ regulator 1 [Oryza sativa Japonica Group] dbj|BAC79683.1| floral organ regulator 2 [Oryza sativa Japonica Group] …
GLRWUMC02JIF9E	195	1	189	131	193	458	101	3e-20	44/63	69	ref|NP_001048813.1|	Os03g0124900 [Oryza sativa (japonica cultivar-group)] gb|ABF93740.1| polygalacturonase, putative, expressed [Oryza sativa (japonica cultivar-group)] dbj|BAF10727.1| Os03g0124900 [Oryza sativa Japonica Group] gb|EAZ25422.1| hypothetical protein OsJ_09236 [Oryza sativa Japonica Group]
GLRWUMC02JRXAM	367	319	116	246	315	393	80.9	5e-14	37/70	52	ref|XP_002529090.1|	Polygalacturonase precursor, putative [Ricinus communis] gb|EEF33274.1| Polygalacturonase precursor, putative [Ricinus communis]
